# Supplementary material for: Changing Patterns of Undiagnosed HIV Infection in the Netherlands: Who Benefits Most from Intensified HIV Test and Treat Policies?
Source: PLoS One. 2015 Jul 17;10(7):e0133232. doi: 10.1371/journal.pone.0133232 (PMC4505862; doi:10.1371/journal.pone.0133232)
Supplement: S2 Text — (TXT) [file pone.0133232.s002.txt]

list(ams=1, rtd=2, rnl=3, nl=4, msm=1, idu=2, csw=3, sti.ecd=4, sti.ssa=5, sti.crb=6, ssa=7, crb=8, oth=9, sti.end=10, sti=11, mgr=12, ssa.all=13, crb.all=14, tot=15, unk=16, prg=17, idu_sti=c(2, 11), ssa_idu=c(7, 2), crb_sti=c(8, 11), idu_csw_crb=c(2, 3, 8), csw_sti_prg=c(3, 11, 17), msm_sti.ecd_sti.ssa_sti.crb_ssa_crb=c(1, 4, 5, 6, 7, 8), msm_idu_sti.ecd_sti.ssa_sti.crb_ssa_crb=c(1, 2, 4, 5, 6, 7, 8), obs_gamma=c(492, 492, 492), size_gamma=c(518, 518, 518), 
	
	gamma_low=structure(.Data=c(
		NA, NA, NA, NA, NA, NA, .8, .95, 		# Amsterdam
		NA, NA, NA, NA, NA, NA, .8, .95, 		# Rotterdam
		NA, NA, NA, NA, NA, NA, .8, .95		# Rest of NL
		), .Dim=c(3, 8)), 		# Minimum legal immigration rates by region, exposure
	
	gamma_upp=structure(.Data=c(
		NA, NA, NA, NA, NA, NA, .9, 1, 		# Amsterdam
		NA, NA, NA, NA, NA, NA, .9, 1, 		# Rotterdam
		NA, NA, NA, NA, NA, NA, .9, 1		# Rest of NL
		), .Dim=c(3, 8)), 		# Maximum legal immigration rates by region, exposure
	
	unaids=structure(.Data=c(
		NA, NA, 		# MSM
		NA, NA, 		# IDU
		NA, NA, 		# CSW
		NA, NA, 		# Ecdemic STI clinic attendees
		NA, NA, 		# SSA-born STI clinic attendees
		NA, NA, 		# SSA-born STI clinic attendees
		.044, .050, 		# SSA-born
		.006, .012		# CRB-born
		), .Dim=c(8, 2)), 		# Maximum prevalence by exposure, bounds
	
	smp_rho=structure(.Data=c(
		
		# Amsterdam
		
		1, NA, NA, 		# MSM
		
		# Rotterdam
		
		NA, NA, 1, 		# MSM
		
		# Rest of NL
		
		NA, NA, 1		# MSM
		), .Dim=c(3, 1, 3)), 		# Simplex constraints on subgroup proportions by region, exposure, gender
	
	smp_pi=structure(.Data=c(
		
		# Amsterdam
		
		NA, 1, 1, 		# MSM
		1, 1, NA, 		# IDU
		NA, NA, NA, 		# CSW
		NA, NA, NA, 		# Ecdemic STI clinic attendees
		NA, NA, NA, 		# SSA-born STI clinic attendees
		NA, NA, NA, 		# CRB-born STI clinic attendees
		1, 1, NA, 		# Non-STI clinic attendees SSA-born
		1, 1, NA, 		# Non-STI clinic attendees CRB-born
		
		# Rotterdam
		
		NA, NA, 1, 		# MSM
		NA, NA, NA, 		# IDU
		NA, NA, NA, 		# CSW
		NA, NA, NA, 		# Ecdemic STI clinic attendees
		NA, NA, NA, 		# SSA-born STI clinic attendees
		NA, NA, NA, 		# CRB-born STI clinic attendees
		1, 1, NA, 		# Non-STI clinic attendees SSA-born
		1, 1, NA, 		# Non-STI clinic attendees CRB-born

		# Rest of NL
		
		1, 1, 1, 		# MSM
		NA, NA, NA, 		# IDU
		NA, NA, NA, 		# CSW
		NA, NA, NA, 		# Ecdemic STI clinic attendees
		NA, NA, NA, 		# SSA-born STI clinic attendees
		NA, NA, NA, 		# CRB-born STI clinic attendees
		1, 1, NA, 		# Non-STI clinic attendees SSA-born
		1, 1, NA		# Non-STI clinic attendees CRB-born
		), .Dim=c(3, 8, 3)), 		# Simplex constraints on prevalences by region, exposure, gender
	
	smp_delta=structure(.Data=c(
		
		# Amsterdam
		
		1, 1, NA, 		# MSM
		1, 1, NA, 		# IDU
		NA, NA, NA, 		# CSW
		NA, NA, NA, 		# Ecdemic STI clinic attendees
		1, 1, NA, 		# SSA-born STI clinic attendees
		1, 1, NA, 		# CRB-born STI clinic attendees
		1, 1, NA, 		# Non-STI clinic attendees SSA-born
		1, 1, NA, 		# Non-STI clinic attendees CRB-born
		NA, NA, NA, 		# Other
		NA, NA, NA, 		# Endemic STI clinic attendees
		1, 1, NA, 		# All STI clinic attendees
		NA, NA, NA, 		# Non-STI attending immigrants
		NA, NA, NA, 		# All SSA-born immigrants
		NA, NA, NA, 		# All Caribbean-born immigrants
		
		# Rotterdam
		
		1, 1, NA, 		# MSM
		1, 1, NA, 		# IDU
		NA, NA, NA, 		# CSW
		NA, NA, NA, 		# Ecdemic STI clinic attendees
		1, 1, NA, 		# SSA-born STI clinic attendees
		1, 1, NA, 		# CRB-born STI clinic attendees
		1, 1, NA, 		# Non-STI clinic attendees SSA-born
		1, 1, NA, 		# Non-STI clinic attendees CRB-born
		NA, NA, NA, 		# Other
		NA, NA, NA, 		# Endemic STI clinic attendees
		NA, NA, NA, 		# All STI clinic attendees
		NA, NA, NA, 		# Non-STI attending immigrants
		NA, NA, NA, 		# All SSA-born immigrants
		NA, NA, NA, 		# All Caribbean-born immigrants
		
		# Rest of NL
		
		1, 1, NA, 		# MSM
		1, 1, NA, 		# IDU
		NA, NA, NA, 		# CSW
		NA, NA, NA, 		# Ecdemic STI clinic attendees
		1, 1, NA, 		# SSA-born STI clinic attendees
		1, 1, NA, 		# CRB-born STI clinic attendees
		1, 1, NA, 		# Non-STI clinic attendees SSA-born
		1, 1, NA, 		# Non-STI clinic attendees CRB-born
		NA, NA, NA, 		# Other
		1, 1, NA, 		# Endemic STI clinic attendees
		NA, NA, NA, 		# All STI clinic attendees
		NA, NA, NA, 		# Non-STI attending immigrants
		1, 1, NA, 		# All SSA-born immigrants
		1, 1, NA		# All Caribbean-born immigrants
		), .Dim=c(3, 14, 3)), 		# Simplex constraints on proportions diagnosed by region, exposure, gender
	
	obs_rng=structure(.Data=c(
		
		# Amsterdam
		
		NA, NA, 		# All MSM (lower bound)
		NA, NA, 		# All MSM (upper bound)
		NA, NA, 		# All MSM (bounding indicator)
		245, 57, 		# IDU (lower bound)
		783, 184, 		# IDU (upper bound)
		1, 1, 			# IDU (bounding indicator)
		NA, NA, 		# CSW (bounds)
		NA, NA, 		# CSW (bounding indicator)
		
		# Rotterdam
		
		56, 1612, 		# All MSM (lower bound)
		11, 90, 		# ALL MSM (upper bound)
		1, NA, 			# All MSM (bounding indicator)
		NA, NA, 		# IDU (lower bound)
		NA, NA, 		# IDU (upper bound)
		NA, NA, 		# IDU (bounding indicator)
		NA, NA, 		# CSW (bounds)
		NA, NA, 		# CSW (bounding indicator)
		
		# Rest of NL
		
		37, 1482, 		# All MSM (lower bound)
		163, 5420, 		# ALL MSM (upper bound)
		1, 1, 			# All MSM (bounding indicator)
		NA, NA, 		# IDU (lower bound)
		NA, NA, 		# IDU (upper bound)
		NA, NA, 		# IDU (bounding indicator) 
		8092, 16892, 		# CSW (bounds)
		1, 1			# CSW (bounding indicator)
		), .Dim=c(3, 8, 2)), 		# Subgroup size ranges by region, position, gender
	
	obs_out=structure(.Data=c(
		
		# Amsterdam
		
		84, NA, 		# MSM
		NA, NA, 		# IDU
		NA, NA, 		# CSW
		363, 1305, 		# Ecdemic STI clinic attendees
		4, 3, 			# SSA-born STI clinic attendees
		15, 22, 		# CRB-born STI clinic attendees
		NA, NA, 		# Non-STI clinic attendees SSA-born
		NA, NA, 		# Non-STI clinic attendees CRB-born
		NA, NA, 		# Other
		NA, NA, 		# Endemic STI clinic attendees
		NA, NA, 		# All STI clinic attendees
		NA, NA, 		# Non-STI attending immigrants
		NA, NA, 		# All SSA-born immigrants
		NA, NA, 		# All Caribbean-born immigrants
		
		# Rotterdam
		
		68, NA, 		# MSM
		NA, NA, 		# IDU
		NA, NA, 		# CSW
		181, 471, 		# Ecdemic STI clinic attendees
		13, 22, 		# SSA-born STI clinic attendees
		24, 71, 		# CRB-born STI clinic attendees
		NA, NA, 		# Non-STI clinic attendees SSA-born
		NA, NA, 		# Non-STI clinic attendees CRB-born
		NA, NA, 		# Other
		NA, NA, 		# Endemic STI clinic attendees
		NA, NA, 		# All STI clinic attendees
		NA, NA, 		# Non-STI attending immigrants
		NA, NA, 		# All SSA-born immigrants
		NA, NA, 		# All Caribbean-born immigrants
		
		# Rest of NL
		
		204, NA, 		# MSM
		NA, NA, 		# IDU
		NA, NA, 		# CSW
		3456, 9088, 		# Ecdemic STI clinic attendees
		30, 31, 		# SSA-born STI clinic attendees
		62, 120, 		# CRB-born STI clinic attendees
		NA, NA, 		# Non-STI clinic attendees SSA-born
		NA, NA, 		# Non-STI clinic attendees CRB-born
		NA, NA, 		# Other
		NA, NA, 		# Endemic STI clinic attendees
		NA, NA, 		# All STI clinic attendees
		NA, NA, 		# Non-STI attending immigrants
		4, 7, 		# All SSA-born immigrants
		1, 4		# All Caribbean-born immigrants
		), .Dim=c(3, 14, 2)), 		# STI clinic attendees opting out HIV testing by region, exposure, gender
	
	size_out=structure(.Data=c(
		
		# Amsterdam
		
		4609, NA, 		# MSM
		NA, NA, 		# IDU
		NA, NA, 		# CSW
		5156, 7437, 		# Ecdemic STI clinic attendees
		288, 265, 		# SSA-born STI clinic attendees
		1423, 1387, 		# CRB-born STI clinic attendees
		NA, NA, 		# Non-STI clinic attendees SSA-born
		NA, NA, 		# Non-STI clinic attendees CRB-born
		NA, NA, 		# Other
		NA, NA, 		# Endemic STI clinic attendees
		NA, NA, 		# All STI clinic attendees
		NA, NA, 		# Non-STI attending immigrants
		NA, NA, 		# All SSA-born immigrants
		NA, NA, 		# All Caribbean-born immigrants
		
		# Rotterdam
		
		1740, NA, 		# MSM
		NA, NA, 		# IDU
		NA, NA, 		# CSW
		2230, 2837, 		# Ecdemic STI clinic attendees
		304, 355, 		# SSA-born STI clinic attendees
		872, 1014, 		# CRB-born STI clinic attendees
		NA, NA, 		# Non-STI clinic attendees SSA-born
		NA, NA, 		# Non-STI clinic attendees CRB-born
		NA, NA, 		# Other
		NA, NA, 		# Endemic STI clinic attendees
		NA, NA, 		# All STI clinic attendees
		NA, NA, 		# Non-STI attending immigrants
		NA, NA, 		# All SSA-born immigrants
		NA, NA, 		# All Caribbean-born immigrants
		
		# Rest of NL
		
		14591, NA, 		# MSM
		NA, NA, 		# IDU
		NA, NA, 		# CSW
		23779, 34195, 		# Ecdemic STI clinic attendees
		703, 558, 		# SSA-born STI clinic attendees
		2413, 2263, 		# CRB-born STI clinic attendees
		NA, NA, 		# Non-STI clinic attendees SSA-born
		NA, NA, 		# Non-STI clinic attendees CRB-born
		NA, NA, 		# Other
		NA, NA, 		# Endemic STI clinic attendees
		NA, NA, 		# All STI clinic attendees
		NA, NA, 		# Non-STI attending immigrants
		23, 38, 		# All SSA-born immigrants
		12, 9		# All Caribbean-born immigrants
		), .Dim=c(3, 14, 2)), 		# STI clinic attendees by region, exposure, gender
	
	obs_rho=structure(.Data=c(
		
		# Amsterdam
		
		4609, NA, 325, 		# MSM
		NA, NA, NA, 		# IDU
		0, 5765, NA, 		# CSW
		5156, 7437, NA, 	# Ecdemic STI clinic attendees
		288, 265, NA, 		# SSA-born STI clinic attendees
		1423, 1387, NA, 	# CRB-born STI clinic attendees
		10484, 8861, NA, 	# Non-STI clinic attendees SSA-born
		28034, 32614, NA, 	# Non-STI clinic attendees CRB-born
		NA, NA, NA, 		# Other
		NA, NA, NA, 		# Endemic STI clinic attendees
		NA, NA, NA, 		# All STI clinic attendees
		NA, NA, NA, 		# Non-STI attending immigrants
		NA, NA, NA, 		# All SSA-born immigrants
		NA, NA, NA, 		# All CRB-born immigrants
		1, 1, NA, 		# Total
		
		# Rotterdam
		
		1740, NA, NA, 		# MSM
		214, 26, NA, 		# IDU
		0, 3960, NA, 		# CSW
		2230, 2837, NA, 		# Ecdemic STI clinic attendees
		304, 355, NA, 		# SSA-born STI clinic attendees
		872, 1014, NA, 		# CRB-born STI clinic attendees
		10308, 10245, NA, 		# Non-STI clinic attendees SSA-born
		26462, 30546, NA, 		# Non-STI clinic attendees CRB-born
		NA, NA, NA, 		# Other
		NA, NA, NA, 		# Endemic STI clinic attendees
		NA, NA, NA, 		# All STI clinic attendees
		NA, NA, NA, 		# Non-STI attending immigrants
		NA, NA, NA, 		# All SSA-born immigrants
		NA, NA, NA, 		# All CRB-born immigrants
		1, 1, NA, 		# Total
		
		# Rest of NL
		
		14591, NA, NA, 		# MSM
		1135, 249, NA, 		# IDU 
		NA, NA, NA, 		# CSW
		23779, 34195, NA, 		# Ecdemic STI clinic attendees
		703, 558, NA, 		# SSA-born STI clinic attendees
		2413, 2263, NA, 		# CRB-born STI clinic attendees
		51342, 46411, NA, 		# Non-STI clinic attendees SSA-born
		118192, 129206, NA, 		# Non-STI clinic attendees CRB-born
		NA, NA, NA, 		# Other
		NA, NA, NA, 		# Endemic STI clinic attendees
		NA, NA, NA, 		# All STI clinic attendees
		NA, NA, NA, 		# Non-STI attending immigrants
		NA, NA, NA, 		# All SSA-born immigrants
		NA, NA, NA, 		# All CRB-born immigrants
		1, 1, NA		# Total
		), .Dim=c(3, 15, 3)), 		# Subgroup size by region, exposure, gender
	
	size_rho=structure(.Data=c(
		
		# Amsterdam
		
		304147, 308855, 3254, 
		
		# Rotterdam
		
		225368, 225548, NA, 
		
		# Rest of NL
		
		5508360, 5446844, NA
		), .Dim=c(3, 3)), 		# Population size by region, gender
	
	obs_pi.delta=structure(.Data=c(
		
		# Amsterdam
		
		NA, NA, 		# MSM
		NA, NA, 		# IDU
		NA, NA, 		# CSW
		NA, NA, 		# Ecdemic STI clinic attendees
		NA, NA, 		# SSA-born STI clinic attendees
		NA, NA, 		# CRB-born STI clinic attendees
		NA, NA, 		# Non-STI clinic attendees SSA-born
		NA, NA, 		# Non-STI clinic attendees CRB-born
		NA, NA, 		# Other
		
		# Rotterdam
		
		NA, NA, 		# MSM (adjusted for repeat visits)
		NA, NA, 		# IDU
		NA, NA, 		# CSW
		NA, NA, 		# Ecdemic STI clinic attendees
		NA, NA, 		# SSA-born STI clinic attendees
		NA, NA, 		# CRB-born STI clinic attendees
		NA, NA, 		# Non-STI clinic attendees SSA-born
		NA, NA, 		# Non-STI clinic attendees CRB-born
		NA, NA, 		# Other
		
		# Rest of NL
		
		NA, NA, 		# STI clinic attendees MSM (unadjusted for repeat visits)
		1, 518, 		# All MSM (bounds)
		NA, NA, 		# CSW
		NA, NA, 		# Ecdemic STI clinic attendees
		NA, NA, 		# SSA-born STI clinic attendees
		NA, NA, 		# CRB-born STI clinic attendees
		NA, NA, 		# Non-STI clinic attendees SSA-born
		NA, NA, 		# Non-STI clinic attendees CRB-born
		1, 1		# Other
		), .Dim=c(3, 9, 2)), 		# Diagnosed infections by region, exposure, gender
	
	size_pi.delta=structure(.Data=c(
		
		# Amsterdam
		
		NA, NA, 		# MSM
		NA, NA, 		# IDU
		NA, NA, 		# CSW
		NA, NA, 		# Ecdemic STI clinic attendees
		NA, NA, 		# SSA-born STI clinic attendees
		NA, NA, 		# CRB-born STI clinic attendees
		NA, NA, 		# Non-STI clinic attendees SSA-born
		NA, NA, 		# Non-STI clinic attendees CRB-born
		NA, NA, 		# Other
		
		# Rotterdam
		
		NA, NA, 		# MSM (adjusted for repeat visits)
		NA, NA, 		# IDU
		NA, NA, 		# CSW
		NA, NA, 		# Ecdemic STI clinic attendees
		NA, NA, 		# SSA-born STI clinic attendees
		NA, NA, 		# CRB-born STI clinic attendees
		NA, NA, 		# Non-STI clinic attendees SSA-born
		NA, NA, 		# Non-STI clinic attendees CRB-born
		NA, NA, 		# Other
		
		# Rest of NL
		
		NA, NA, 		# MSM (unadjusted for repeat visits)
		13, 3424, 		# All MSM (bounds)
		NA, NA, 		# CSW
		NA, NA, 		# Ecdemic STI clinic attendees
		NA, NA, 		# SSA-born STI clinic attendees
		NA, NA, 		# CRB-born STI clinic attendees
		NA, NA, 		# Non-STI clinic attendees SSA-born
		NA, NA, 		# Non-STI clinic attendees CRB-born
		1119, 2127		# Other
		), .Dim=c(3, 9, 2)), 		# Cases by region, exposure, gender
	
	obs_pi=structure(.Data=c(
		
		# Amsterdam
		
		1150, NA, 53, 		# MSM
		21, 10, NA, 		# IDU
		0, 6, NA, 		# CSW
		6, 4, NA, 		# Ecdemic STI clinic attendees
		1, 1, NA, 		# SSA-born STI clinic attendees
		6, 3, NA, 		# CRB-born STI clinic attendees
		1, 0, NA, 		# Non-STI clinic attendees SSA-born
		1, 1, NA, 		# Non-STI clinic attendees CRB-born
		NA, NA, NA, 		# Other
		NA, NA, NA, 		# Endemic STI clinic attendees
		1, 0, NA, 		# All STI clinic attendees
		NA, NA, NA, 		# Non-STI attending immigrants
		NA, NA, NA, 		# All SSA-born immigrants
		NA, NA, NA, 		# All CRB-born immigrants
		NA, NA, NA, 		# Total
		NA, NA, NA, 		# Unknown
		6, 15, NA, 		# Pregnant
		
		# Rotterdam
		
		159, NA, NA, 		# MSM (adjusted for repeat visits)
		5, 5, NA, 		# IDU
		0, 2, NA, 		# CSW
		4, 7, NA, 		# Ecdemic STI clinic attendees
		0, 2, NA, 		# SSA-born STI clinic attendees
		7, 3, NA, 		# CRB-born STI clinic attendees
		2, 0, NA, 		# Non-STI clinic attendees SSA-born
		11, 4, NA, 		# Non-STI clinic attendees CRB-born
		NA, NA, NA, 		# Other
		NA, NA, NA, 		# Endemic STI clinic attendees
		10, 9, NA, 		# All STI clinic attendees
		NA, NA, NA, 		# Non-STI attending immigrants
		NA, NA, .050, 		# All SSA-born immigrants
		NA, NA, .012, 		# All CRB-born immigrants
		NA, NA, NA, 		# Total
		NA, NA, NA, 		# Unknown
		2, 7, NA, 		# Pregnant
		
		# Rest of NL
		
		1698, NA, NA, 		# MSM (adjusted for repeat visits)
		46, 8, NA, 		# IDU
		0, 0, NA, 		# CSW
		61, 39, NA, 		# Ecdemic STI clinic attendees
		4, 8, NA, 		# SSA-born STI clinic attendees
		6, 8, NA, 		# CRB-born STI clinic attendees
		1, 1, NA, 		# Non-STI clinic attendees SSA-born
		1, 4, NA, 		# Non-STI clinic attendees CRB-born
		NA, NA, NA, 		# Other
		NA, NA, NA, 		# Endemic STI clinic attendees
		NA, NA, NA, 		# All STI clinic attendees
		NA, NA, NA, 		# Non-STI attending immigrants
		NA, NA, NA, 		# All SSA-born immigrants
		NA, NA, NA, 		# All CRB-born immigrants
		NA, NA, NA, 		# Total
		NA, NA, NA, 		# Unknown
		17, 42, NA, 		# Pregnant
		
		# NL
		
		NA, NA, NA, 		# MSM (adjusted for repeat visits)
		NA, NA, NA, 		# IDU
		NA, NA, NA, 		# CSW
		NA, NA, NA, 		# Ecdemic STI clinic attendees
		NA, NA, NA, 		# SSA-born STI clinic attendees
		NA, NA, NA, 		# CRB-born STI clinic attendees
		NA, NA, NA, 		# Non-STI clinic attendees SSA-born
		NA, NA, NA, 		# Non-STI clinic attendees CRB-born
		NA, NA, NA, 		# Other
		NA, NA, NA, 		# Endemic STI clinic attendees
		NA, NA, NA, 		# All STI clinic attendees
		NA, NA, NA, 		# Non-STI attending immigrants
		NA, NA, NA, 		# All SSA-born immigrants
		NA, NA, NA, 		# All CRB-born immigrants
		NA, NA, NA, 		# Total (lower bound)
		NA, NA, NA, 		# Unknown
		NA, NA, NA		# Pregnant
		), .Dim=c(4, 17, 3)), 		# Infections by region, exposure, gender
	
	size_pi=structure(.Data=c(
		
		# Amsterdam
		
		4525, NA, 545, 		# MSM
		997, 234, NA, 		# IDU
		1000 , 390, NA, 	# CSW
		4793, 6132, NA, 	# Ecdemic STI clinic attendees
		284, 262, NA, 		# SSA-born STI clinic attendees
		1408, 1365, NA, 	# CRB-born STI clinic attendees
		129, 50, NA, 		# Non-STI clinic attendees SSA-born
		215, 215, NA, 		# Non-STI clinic attendees CRB-born
		NA, NA, NA, 		# Other
		NA, NA, NA, 		# Endemic STI clinic attendees
		323, 444, NA, 		# All STI clinic attendees
		NA, NA, NA, 		# Non-STI attending immigrants
		NA, NA, NA, 		# All SSA-born immigrants
		NA, NA, NA, 		# All CRB-born immigrants
		NA, NA, NA, 		# Total
		NA, NA, NA, 		# Unknown
		10537, 1611, NA, 		# Pregnant
		
		# Rotterdam
		
		1672, NA, NA, 		# MSM (adjusted for repeat visits)
		255, 255, NA, 		# IDU
		1000, 80, NA, 		# CSW
		2049, 2366, NA, 		# Ecdemic STI clinic attendees
		291, 333, NA, 		# SSA-born STI clinic attendees
		848, 943, NA, 		# CRB-born STI clinic attendees
		145, 134, NA, 		# Non-STI clinic attendees SSA-born
		330, 448, NA, 		# Non-STI clinic attendees CRB-born
		NA, NA, NA, 		# Other
		NA, NA, NA, 		# Endemic STI clinic attendees
		1522, 1663, NA, 		# All STI clinic attendees
		NA, NA, NA, 		# Non-STI attending immigrants
		NA, NA, NA, 		# All SSA-born immigrants
		NA, NA, NA, 		# All CRB-born immigrants
		NA, NA, NA, 		# Total
		NA, NA, NA, 		# Unknown
		6606, 1722, NA, 		# Pregnant
		
		# Rest of NL
		
		14387, NA, NA, 		# MSM (adjusted for repeat visits)
		928, 227, NA, 		# IDU
		1000, 166, NA, 		# CSW
		20323, 25107, NA, 		# Ecdemic STI clinic attendees
		673, 527, NA, 		# SSA-born STI clinic attendees
		2351, 2143, NA, 		# CRB-born STI clinic attendees
		149, 58, NA, 		# Non-STI clinic attendees SSA-born
		376, 307, NA, 		# Non-STI clinic attendees CRB-born
		NA, NA, NA, 		# Other
		NA, NA, NA, 		# Endemic STI clinic attendees
		NA, NA, NA, 		# All STI clinic attendees
		NA, NA, NA, 		# Non-STI attending immigrants
		NA, NA, NA, 		# All SSA-born immigrants
		NA, NA, NA, 		# All CRB-born immigrants
		NA, NA, NA, 		# Total
		NA, NA, NA, 		# Unknown
		154273, 7322, NA,		# Pregnant
		
		# NL
		
		NA, NA, NA, 		# MSM (adjusted for repeat visits)
		NA, NA, NA, 		# IDU
		NA, NA, NA, 		# CSW
		NA, NA, NA, 		# Ecdemic STI clinic attendees
		NA, NA, NA, 		# SSA-born STI clinic attendees
		NA, NA, NA, 		# CRB-born STI clinic attendees
		NA, NA, NA, 		# Non-STI clinic attendees SSA-born
		NA, NA, NA, 		# Non-STI clinic attendees CRB-born
		NA, NA, NA, 		# Other
		NA, NA, NA, 		# Endemic STI clinic attendees
		NA, NA, NA, 		# All STI clinic attendees
		NA, NA, NA, 		# Non-STI attending immigrants
		NA, NA, NA, 		# All SSA-born immigrants
		NA, NA, NA, 		# All CRB-born immigrants
		NA, NA, NA, 		# Total (lower bound)
		NA, NA, NA, 		# Unknown
		NA, NA, NA		# Pregnant
		), .Dim=c(4, 17, 3)), 		# Cases by region, exposure, gender
	
	obs_delta=structure(.Data=c(
		
		# Amsterdam
		
		81, NA, NA, 		# MSM
		4, 4, NA, 		# IDU  (lower bound)
		0, 0, NA, 		# CSW
		6, 4, NA, 		# Ecdemic STI clinic attendees
		1, 1, NA, 		# SSA-born STI clinic attendees
		6, 3, NA, 		# CRB-born STI clinic attendees
		NA, NA, NA, 		# Non-STI clinic attendees SSA-born
		NA, NA, NA, 		# Non-STI clinic attendees CRB-born
		NA, NA, NA, 		# Other
		NA, NA, NA, 		# Endemic STI clinic attendees
		0, 0, NA, 		# All STI clinic attendees
		NA, NA, NA, 		# Non-STI attending immigrants
		NA, NA, NA, 		# All SSA-born immigrants
		NA, NA, NA, 		# All CRB-born immigrants
		NA, NA, NA, 		# Total
		NA, NA, NA, 		# Unknown
		5, 12, NA, 		# Pregnant
		
		# Rotterdam
		
		159, NA, NA, 		# MSM
		9, 9, NA, 		# IDU  (lower bound)
		0, 0, NA, 		# CSW
		4, 7, NA, 		# Ecdemic STI clinic attendees
		0, 2, NA, 		# SSA-born STI clinic attendees
		7, 3, NA, 		# CRB-born STI clinic attendees
		NA, NA, NA, 		# Non-STI clinic attendees SSA-born
		0, 0, NA, 		# Non-STI clinic attendees CRB-born
		NA, NA, NA, 		# Other
		NA, NA, NA, 		# Endemic STI clinic attendees
		10, 9, NA, 		# All STI clinic attendees
		NA, NA, NA, 		# Non-STI attending immigrants
		NA, NA, NA, 		# All SSA-born immigrants
		NA, NA, NA, 		# All CRB-born immigrants
		NA, NA, NA, 		# Total
		NA, NA, NA, 		# Unknown
		1, 5, NA, 		# Pregnant 

		# Rest of NL
		
		NA, NA, NA, 		# MSM
		20, 5, NA, 		# IDU  (lower bound)
		NA, NA, NA, 		# CSW
		61, 39, NA, 		# Ecdemic STI clinic attendees
		4, 8, NA, 		# SSA-born STI clinic attendees
		6, 8, NA, 		# CRB-born STI clinic attendees
		0, 0, NA, 		# Non-STI clinic attendees SSA-born
		0, 0, NA, 		# Non-STI clinic attendees CRB-born
		NA, NA, NA, 		# Other
		NA, NA, NA, 		# Endemic STI clinic attendees
		NA, NA, NA, 		# All STI clinic attendees
		NA, NA, NA, 		# Non-STI attending immigrants
		NA, NA, NA, 		# All SSA-born immigrants
		NA, NA, NA, 		# All CRB-born immigrants
		NA, NA, NA, 		# Total
		NA, NA, NA, 		# Unknown
		15, 37, NA		# Pregnant 
		), .Dim=c(3, 17, 3)), 		# Diagnosed infections by region, exposure, gender
	
	size_delta=structure(.Data=c(
		
		# Amsterdam
		
		85, NA, NA, 		# MSM
		4, 4, NA, 		# IDU  (lower bound)
		1000, 6, NA, 		# CSW
		NA, NA, NA, 		# Ecdemic STI clinic attendees
		NA, NA, NA, 		# SSA-born STI clinic attendees
		NA, NA, NA, 		# CRB-born STI clinic attendees
		NA, NA, NA, 		# Non-STI clinic attendees SSA-born
		NA, NA, NA, 		# Non-STI clinic attendees CRB-born
		NA, NA, NA, 		# Other
		NA, NA, NA, 		# Endemic STI clinic attendees
		1,  1, NA, 		# All STI clinic attendees
		NA, NA, NA, 		# Non-STI attending immigrants
		NA, NA, NA, 		# All SSA-born immigrants
		NA, NA, NA, 		# All CRB-born immigrants
		NA, NA, NA, 		# Total
		NA, NA, NA, 		# Unknown
		6, 15, NA, 		# Pregnant
		
		# Rotterdam
		
		NA, NA, NA, 		# MSM
		29, 13, NA, 		# IDU  (lower bound)
		1000, 1, NA, 		# CSW
		NA, NA, NA, 		# Ecdemic STI clinic attendees
		NA, NA, NA, 		# SSA-born STI clinic attendees
		NA, NA, NA, 		# CRB-born STI clinic attendees
		NA, NA, NA, 		# Non-STI clinic attendees SSA-born
		11, 4, NA, 		# Non-STI clinic attendees CRB-born
		NA, NA, NA, 		# Other
		NA, NA, NA, 		# Endemic STI clinic attendees
		10, 9, NA, 		# All STI clinic attendees
		NA, NA, NA, 		# Non-STI attending immigrants
		NA, NA, NA, 		# All SSA-born immigrants
		NA, NA, NA, 		# All CRB-born immigrants
		NA, NA, NA, 		# Total
		NA, NA, NA, 		# Unknown
		2, 7, NA, 		# Pregnant 
		
		# Rest of NL
		
		NA, NA, NA, 		# MSM
		46, 8, NA, 		# IDU  (lower bound)
		NA, NA, NA, 		# CSW
		NA, NA, NA, 		# Ecdemic STI clinic attendees
		NA, NA, NA, 		# SSA-born STI clinic attendees
		NA, NA, NA, 		# CRB-born STI clinic attendees
		1, 1, NA, 		# Non-STI clinic attendees SSA-born
		1, 4, NA, 		# Non-STI clinic attendees CRB-born
		NA, NA, NA, 		# Other
		NA, NA, NA, 		# Endemic STI clinic attendees
		NA, NA, NA, 		# All STI clinic attendees
		NA, NA, NA, 		# Non-STI attending immigrants
		NA, NA, NA, 		# All SSA-born immigrants
		NA, NA, NA, 		# All CRB-born immigrants
		NA, NA, NA, 		# Total
		NA, NA, NA, 		# Unknown
		17, 42, NA		# Pregnant 
		), .Dim=c(3, 17, 3)),		# Diagnosed infections by region, exposure, gender
	
	
	obs_xi=structure(.Data=c(
		
		# Amsterdam
		
		NA, NA, 3596, 		# MSM
		4, 1, NA, 		# IDU
		NA, NA, NA, 		# CSW
		NA, NA, NA, 		# Ecdemic STI clinic attendees
		NA, NA, NA, 		# SSA-born STI clinic attendees
		NA, NA, NA, 		# CRB-born STI clinic attendees
		NA, NA, NA, 		# Non-STI clinic attendees SSA-born
		NA, NA, NA, 		# Non-STI clinic attendees CRB-born
		NA, NA, NA, 		# Other
		NA, NA, NA, 		# Endemic STI clinic attendees
		NA, NA, NA, 		# All STI clinic attendees
		NA, NA, NA, 		# Non-STI attending immigrants
		181, 250, NA, 		# All SSA-born immigrants
		116, 98, NA, 		# All Caribbean-born immigrants
		4262, 659, NA, 		# Total
		89, 19, NA, 		# Unknown
		NA, NA, NA, 		# Pregnant
		276, 291, NA, 		# Mixed
		
		# Rotterdam
		
		NA, NA, 748, 		# MSM
		4, 1, NA, 		# IDU
		NA, NA, NA, 		# CSW
		NA, NA, NA, 		# Ecdemic STI clinic attendees
		NA, NA, NA, 		# SSA-born STI clinic attendees
		NA, NA, NA, 		# CRB-born STI clinic attendees
		NA, NA, NA, 		# Non-STI clinic attendees SSA-born
		NA, NA, NA, 		# Non-STI clinic attendees CRB-born
		NA, NA, NA, 		# Other
		NA, NA, NA, 		# Endemic STI clinic attendees
		NA, NA, NA, 		# All STI clinic attendees
		NA, NA, NA, 		# Non-STI attending immigrants
		87, 131, NA, 		# All SSA-born immigrants
		72, 67, NA, 		# All Caribbean-born immigrants
		1052, 320, NA, 		# Total
		27, 15, NA, 		# Unknown
		NA, NA, NA, 		# Pregnant
		114, 106, NA, 		# Mixed
		
		# Rest of NL
		
		NA, NA, 5514, 		# MSM
		18, 2, NA, 		# IDU
		NA, NA, NA, 		# CSW
		NA, NA, NA, 		# Ecdemic STI clinic attendees
		NA, NA, NA, 		# SSA-born STI clinic attendees
		NA, NA, NA, 		# CRB-born STI clinic attendees
		NA, NA, NA, 		# Non-STI clinic attendees SSA-born
		NA, NA, NA, 		# Non-STI clinic attendees CRB-born
		NA, NA, NA, 		# Other
		NA, NA, NA, 		# Endemic STI clinic attendees
		NA, NA, NA, 		# All STI clinic attendees
		NA, NA, NA, 		# Non-STI attending immigrants
		531, 951, NA, 		# All SSA-born immigrants
		137, 180, NA, 		# All Caribbean-born immigrants
		7624, 2172, NA, 		# Total
		268, 71, NA, 		# Unknown
		NA, NA, NA, 		# Pregnant
		1156, 968, NA		# Mixed
		), .Dim=c(3, 18, 3))		# diagnosed infections by region, exposure, gender
	)
