# Supplementary material for: Changing Patterns of Undiagnosed HIV Infection in the Netherlands: Who Benefits Most from Intensified HIV Test and Treat Policies?
Source: PLoS One. 2015 Jul 17;10(7):e0133232. doi: 10.1371/journal.pone.0133232 (PMC4505862; doi:10.1371/journal.pone.0133232)
Supplement: S3 Text — (TXT) [file pone.0133232.s003.txt]

list(bias_pi=structure(.Data=c(
			
			# Amsterdam
			
			.25, NA, 		# MSM
			NA, NA, 		# IDU
			NA, NA, 		# CSW
			.25, .25, 		# Ecdemic STI clinic attendees
			.25, .25, 		# Non-STI clinic attendees SSA-born STI clinic attendees
			.25, .25, 		# Non-STI clinic attendees CRB-born STI clinic attendees
			
			# Rotterdam
			
			.25, NA, 		# MSM
			NA, NA, 		# IDU
			NA, NA, 		# CSW
			.25, .25, 		# Ecdemic STI clinic attendees
			.25, .25, 		# Non-STI clinic attendees SSA-born STI clinic attendees
			.25, .25, 		# Non-STI clinic attendees CRB-born STI clinic attendees
			
			# Rest of NL
			
			.25, NA, 		# MSM
			NA, NA, 		# IDU
			NA, NA, 		# CSW
			.25, .25, 		# Ecdemic STI clinic attendees
			.25, .25, 		# Non-STI clinic attendees SSA-born STI clinic attendees
			.25, .25		# Non-STI clinic attendees CRB-born STI clinic attendees
			), .Dim=c(3, 6, 2)), 		# Opt-out biases by region, exposure, gender
		
		delta=structure(.Data=c(
			
			# Amsterdam
			
			.5, .5, NA, 		# MSM
			NA, .5, NA, 		# IDU
			NA, .5, NA, 		# CSW
			NA, .5, NA, 		# Ecdemic STI clinic attendees
			NA, .5, NA, 		# SSA-born STI clinic attendees
			NA, .5, NA, 		# CRB-born STI clinic attendees
			NA, .5, NA, 		# Non-STI clinic attendees SSA-born
			NA, .5, NA, 		# Non-STI clinic attendees CRB-born
			NA, .5, NA, 		# Other
			NA, NA, NA, 		# Endemic STI clinic attendees
			NA, NA, NA, 		# All STI clinic attendees
			NA, NA, NA, 		# Non-STI clinic attending immigrants
			NA, NA, NA, 		# All SSA-born immigrants
			NA, NA, NA, 		# All Caribbean-born immigrants
			NA, NA, NA, 		# Total
			NA, NA, NA, 		# Unknown
			NA, NA, NA, 		# Pregnant
			
			# Rotterdam
			
			.5, .5, NA, 		# MSM
			NA, .5, NA, 		# IDU
			NA, .5, NA, 		# CSW
			NA, .5, NA, 		# Ecdemic STI clinic attendees
			NA, .5, NA, 		# SSA-born STI clinic attendees
			NA, .5, NA, 		# CRB-born STI clinic attendees
			NA, .5, NA, 		# Non-STI clinic attendees SSA-born
			NA, .5, NA, 		# Non-STI clinic attendees CRB-born
			NA, .5, NA, 		# Other
			NA, NA, NA, 		# Endemic STI clinic attendees
			NA, NA, NA, 		# All STI clinic attendees
			NA, NA, NA, 		# Non-STI clinic attending immigrants
			NA, NA, NA, 		# All SSA-born immigrants
			NA, NA, NA, 		# All Caribbean-born immigrants
			NA, NA, NA, 		# Total
			NA, NA, NA, 		# Unknown
			NA, NA, NA, 		# Pregnant
			
			# Rest of NL
			
			.5, .5, NA, 		# MSM
			NA, .5, NA, 		# IDU
			NA, .5, NA, 		# CSW
			NA, .5, NA, 		# Ecdemic STI clinic attendees
			NA, .5, NA, 		# SSA-born STI clinic attendees
			NA, .5, NA, 		# CRB-born STI clinic attendees
			NA, .5, NA, 		# Non-STI clinic attendees SSA-born
			NA, .5, NA, 		# Non-STI clinic attendees CRB-born
			NA, .5, NA, 		# Other
			NA, NA, NA, 		# Endemic STI clinic attendees
			NA, NA, NA, 		# All STI clinic attendees
			NA, NA, NA, 		# Non-STI clinic attending immigrants
			NA, NA, NA, 		# All SSA-born immigrants
			NA, NA, NA, 		# All Caribbean-born immigrants
			NA, NA, NA, 		# Total
			NA, NA, NA, 		# Unknown
			NA, NA, NA, 		# Pregnant
			
			# NL
			
			NA, NA, NA, 		# MSM
			NA, NA, NA, 		# IDU
			NA, NA, NA, 		# CSW
			NA, NA, NA, 		# Ecdemic STI clinic attendees
			NA, NA, NA, 		# SSA-born STI clinic attendees
			NA, NA, NA, 		# CRB-born STI clinic attendees
			NA, NA, NA, 		# Non-STI clinic attendees SSA-born
			NA, NA, NA, 		# Non-STI clinic attendees CRB-born
			NA, NA, NA, 		# Other
			NA, NA, NA, 		# Endemic STI clinic attendees
			NA, NA, NA, 		# All STI clinic attendees
			NA, NA, NA, 		# Non-STI clinic attending immigrants
			NA, NA, NA, 		# All SSA-born immigrants
			NA, NA, NA, 		# All Caribbean-born immigrants
			NA, NA, NA, 		# Total
			NA, NA, NA, 		# Unknown
			NA, NA, NA		# Pregnant
			), .Dim=c(4, 17, 3)), 		# Proportions diagnosed by region, exposure, gender
		
		delta_low=structure(.Data=c(
			
			# Amsterdam
			
			NA, NA, 		# MSM
			.25, .25, 		# IDU
			NA, NA, 		# CSW
			NA, NA, 		# Ecdemic STI clinic attendees
			NA, NA, 		# SSA-born STI clinic attendees
			NA, NA, 		# CRB-born STI clinic attendees
			NA, NA, 		# Non-STI clinic attendees SSA-born
			NA, NA, 		# Non-STI clinic attendees CRB-born
			NA, NA, 		# Other
			NA, NA, 		# Endemic STI clinic attendees
			.25, .25, 		# All STI clinic attendees
			
			# Rotterdam
			
			NA, NA, 		# MSM
			.25, .25, 		# IDU
			NA, NA, 		# CSW
			NA, NA, 		# Ecdemic STI clinic attendees
			NA, NA, 		# SSA-born STI clinic attendees
			NA, NA, 		# CRB-born STI clinic attendees
			NA, NA, 		# Non-STI clinic attendees SSA-born
			NA, NA, 		# Non-STI clinic attendees CRB-born
			NA, NA, 		# Other
			NA, NA, 		# Endemic STI clinic attendees
			NA, NA, 		# All STI clinic attendees
			
			# Rest of NL
			
			NA, NA, 		# MSM
			.25, .25, 		# IDU
			NA, NA, 		# CSW
			NA, NA, 		# Ecdemic STI clinic attendees
			NA, NA, 		# SSA-born STI clinic attendees
			NA, NA, 		# CRB-born STI clinic attendees
			NA, NA, 		# Non-STI clinic attendees SSA-born
			NA, NA, 		# Non-STI clinic attendees CRB-born
			NA, NA, 		# Other
			NA, NA, 		# Endemic STI clinic attendees
			NA, NA		# All STI clinic attendees
			), .Dim=c(3, 11, 2)), 		# Minimum proportions diagnosed by region, exposure, gender
		
		gamma=structure(.Data=c(
			
			# Amsterdam
			
			NA, .5, 		# MSM
			.5, .5, 		# IDU
			NA, NA, 		# CSW
			NA, NA, 		# Ecdemic STI clinic attendees
			NA, NA, 		# SSA-born STI clinic attendees
			NA, NA, 		# CRB-born STI clinic attendees
			.85, .85, 		# Non-STI clinic attendees SSA-born
			.975, .975, 		# Non-STI clinic attendees CRB-born
			
			# Rotterdam
			
			NA, .5, 		# MSM
			.5, .5, 		# IDU
			NA, NA, 		# CSW
			NA, NA, 		# Ecdemic STI clinic attendees
			NA, NA, 		# SSA-born STI clinic attendees
			NA, NA, 		# CRB-born STI clinic attendees
			.85, .85, 		# Non-STI clinic attendees SSA-born
			.975, .975, 		# Non-STI clinic attendees CRB-born
			
			# Rest of NL
			
			NA, .5, 		# MSM
			NA, NA, 		# IDU
			NA, NA, 		# CSW
			NA, NA, 		# Ecdemic STI clinic attendees
			NA, NA, 		# SSA-born STI clinic attendees
			NA, NA, 		# CRB-born STI clinic attendees
			.85, .85, 		# Non-STI clinic attendees SSA-born
			.975, .975		# Non-STI clinic attendees CRB-born
			), .Dim=c(3, 8, 2)), 		# Under-reporting rates by region, exposure, gender
		
		lor_delta=structure(.Data=c(
			
			NA, 0, NA, 0, 0, 0, 0, 0, 0, NA, NA, NA, NA, NA, 0, 		# Amsterdam
			NA, 0, NA, 0, 0, 0, 0, 0, 0, NA, NA, NA, NA, NA, 0, 		# Rotterdam
			NA, 0, NA, 0, 0, 0, 0, 0, 0, NA, NA, NA, NA, NA, 0		# Rest of NL
			), .Dim=c(3, 15)), 		# Log-odds ratios of M:F proportions diagnosed by region, exposure
		
		lor_pi=structure(.Data=c(
			
			NA, 0, NA, 0, 0, 0, 0, 0, 0, NA, NA, NA, NA, NA, 0, 		# Amsterdam
			NA, 0, NA, 0, 0, 0, 0, 0, 0, NA, NA, NA, NA, NA, 0, 		# Rotterdam
			NA, 0, NA, 0, 0, 0, 0, 0, 0, NA, NA, NA, NA, NA, 0		# Rest of NL
			), .Dim=c(3, 15)), 		# Log-odds ratios of M:F HIV prevalences by region, exposure
		
		lor_sd=c(1, 1), 		# Pooled standard deviations M:F log-odds ratios
		
		out=structure(.Data=c(
			
			# Amsterdam
			
			.5, NA, 		# MSM
			NA, NA, 		# IDU
			NA, NA, 		# CSW
			.5, .5, 		# Ecdemic STI clinic attendees
			.5, .5, 		# SSA-born STI clinic attendees
			.5, .5, 		# CRB-born STI clinic attendees
			NA, NA, 		# Non-STI clinic attendees SSA-born
			NA, NA, 		# Non-STI clinic attendees CRB-born
			NA, NA, 		# Other
			NA, NA, 		# Endemic STI clinic attendees
			NA, NA, 		# All STI clinic attendees
			NA, NA, 		# Non-STI clinic attending immigrants
			NA, NA, 		# All SSA-born immigrants
			NA, NA, 		# All Caribbean-born immigrants
			
			# Rotterdam
			
			.5, NA, 		# MSM
			NA, NA, 		# IDU
			NA, NA, 		# CSW
			.5, .5, 		# Ecdemic STI clinic attendees
			.5, .5, 		# SSA-born STI clinic attendees
			.5, .5, 		# CRB-born STI clinic attendees
			NA, NA, 		# Non-STI clinic attendees SSA-born
			NA, NA, 		# Non-STI clinic attendees CRB-born
			NA, NA, 		# Other
			NA, NA, 		# Endemic STI clinic attendees
			NA, NA, 		# All STI clinic attendees
			NA, NA, 		# Non-STI clinic attending immigrants
			NA, NA, 		# All SSA-born immigrants
			NA, NA, 		# All Caribbean-born immigrants
			
			# Rest of NL
			
			.5, NA, 		# MSM
			NA, NA, 		# IDU
			NA, NA, 		# CSW
			.5, .5, 		# Ecdemic STI clinic attendees
			.5, .5, 		# SSA-born STI clinic attendees
			.5, .5, 		# CRB-born STI clinic attendees
			NA, NA, 		# Non-STI clinic attendees SSA-born
			NA, NA, 		# Non-STI clinic attendees CRB-born
			NA, NA, 		# Other
			NA, NA, 		# Endemic STI clinic attendees
			NA, NA, 		# All STI clinic attendees
			NA, NA, 		# Non-STI clinic attending immigrants
			NA, NA, 		# All SSA-born immigrants
			NA, NA		# All Caribbean-born immigrants
			), .Dim=c(3, 14, 2)), 		# Under-reporting rates by region, exposure, gender

		out_upp=structure(.Data=c(
			
			# Amsterdam
			
			NA, NA, 		# MSM
			NA, NA, 		# IDU
			NA, NA, 		# CSW
			NA, NA, 		# Ecdemic STI clinic attendees
			NA, NA, 		# SSA-born STI clinic attendees
			NA, NA, 		# CRB-born STI clinic attendees
			NA, NA, 		# Non-STI clinic attendees SSA-born
			NA, NA, 		# Non-STI clinic attendees CRB-born
			NA, NA, 		# Other
			NA, NA, 		# Endemic STI clinic attendees
			NA, NA, 		# All STI clinic attendees
			NA, NA, 		# Non-STI clinic attending immigrants
			NA, NA, 		# All SSA-born immigrants
			NA, NA, 		# All Caribbean-born immigrants
			
			# Rotterdam
			
			NA, NA, 		# MSM
			NA, NA, 		# IDU
			NA, NA, 		# CSW
			NA, NA, 		# Ecdemic STI clinic attendees
			NA, NA, 		# SSA-born STI clinic attendees
			NA, NA, 		# CRB-born STI clinic attendees
			NA, NA, 		# Non-STI clinic attendees SSA-born
			NA, NA, 		# Non-STI clinic attendees CRB-born
			NA, NA, 		# Other
			NA, NA, 		# Endemic STI clinic attendees
			NA, NA, 		# All STI clinic attendees
			NA, NA, 		# Non-STI clinic attending immigrants
			NA, NA, 		# All SSA-born immigrants
			NA, NA, 		# All Caribbean-born immigrants
			
			# Rest of NL
			
			NA, NA, 		# MSM
			NA, NA, 		# IDU
			NA, NA, 		# CSW
			NA, NA, 		# Ecdemic STI clinic attendees
			NA, NA, 		# SSA-born STI clinic attendees
			NA, NA, 		# CRB-born STI clinic attendees
			NA, NA, 		# Non-STI clinic attendees SSA-born
			NA, NA, 		# Non-STI clinic attendees CRB-born
			NA, NA, 		# Other
			NA, NA, 		# Endemic STI clinic attendees
			NA, NA, 		# All STI clinic attendees
			NA, NA, 		# Non-STI clinic attending immigrants
			.5, .5, 		# All SSA-born immigrants
			.5, .5		# All Caribbean-born immigrants
			), .Dim=c(3, 14, 2)), 		# Maximum STI clinic diagnosis rates by region, exposure, gender
		
		pi=structure(.Data=c(
			
			# Amsterdam
			
			NA, .5, NA, 		# MSM
			NA, .5, NA, 		# IDU
			NA, .5, NA, 		# CSW
			NA, NA, NA, 		# Ecdemic STI clinic attendees
			NA, NA, NA, 		# SSA-born STI clinic attendees
			NA, NA, NA, 		# CRB-born STI clinic attendees
			NA, .0375, NA, 		# Non-STI clinic attendees SSA-born
			NA, .01975, NA, 		# Non-STI clinic attendees CRB-born
			NA, .00005, NA, 		# Other
			NA, NA, NA, 		# Endemic STI clinic attendees
			NA, NA, NA, 		# All STI clinic attendees
			NA, NA, NA, 		# Non-STI clinic attending immigrants
			NA, NA, NA, 		# All SSA-born immigrants
			NA, NA, NA, 		# All Caribbean-born immigrants
			NA, NA, NA, 		# Total
			NA, NA, NA, 		# Unknown
			NA, NA, NA, 		# Pregnant
			
			# Rotterdam
			
			NA, .5, NA, 		# MSM
			NA, .5, NA, 		# IDU
			NA, .5, NA, 		# CSW
			NA, NA, NA, 		# Ecdemic STI clinic attendees
			NA, NA, NA, 		# SSA-born STI clinic attendees
			NA, NA, NA, 		# CRB-born STI clinic attendees
			NA, .0375, NA, 		# Non-STI clinic attendees SSA-born
			NA, .01975, NA, 		# Non-STI clinic attendees CRB-born
			NA, .00005, NA, 		# Other
			NA, NA, NA, 		# Endemic STI clinic attendees
			NA, NA, NA, 		# All STI clinic attendees
			NA, NA, NA, 		# Non-STI clinic attending immigrants
			NA, NA, NA, 		# All SSA-born immigrants
			NA, NA, NA, 		# All Caribbean-born immigrants
			NA, NA, NA, 		# Total
			NA, NA, NA, 		# Unknown
			NA, NA, NA, 		# Pregnant
			
			# Rest of NL
			
			NA, .5, NA, 		# MSM
			NA, .5, NA, 		# IDU
			NA, .5, NA, 		# CSW
			NA, NA, NA, 		# Ecdemic STI clinic attendees
			NA, NA, NA, 		# SSA-born STI clinic attendees
			NA, NA, NA, 		# CRB-born STI clinic attendees
			NA, .005, NA, 		# Non-STI clinic attendees SSA-born
			NA, .01975, NA, 		# Non-STI clinic attendees CRB-born
			NA, .00005, NA, 		# Other
			NA, NA, NA, 		# Endemic STI clinic attendees
			NA, NA, NA, 		# All STI clinic attendees
			NA, NA, NA, 		# Non-STI clinic attending immigrants
			NA, NA, NA, 		# All SSA-born immigrants
			NA, NA, NA, 		# All Caribbean-born immigrants
			NA, NA, NA, 		# Total
			NA, NA, NA, 		# Unknown
			NA, NA, NA, 		# Pregnant
			
			# NL
			
			NA, NA, NA, 		# MSM
			NA, NA, NA, 		# IDU
			NA, NA, NA, 		# CSW
			NA, NA, NA, 		# Ecdemic STI clinic attendees
			NA, NA, NA, 		# SSA-born STI clinic attendees
			NA, NA, NA, 		# CRB-born STI clinic attendees
			NA, NA, NA, 		# Non-STI clinic attendees SSA-born
			NA, NA, NA, 		# Non-STI clinic attendees CRB-born
			NA, NA, NA, 		# Other
			NA, NA, NA, 		# Endemic STI clinic attendees
			NA, NA, NA, 		# All STI clinic attendees
			NA, NA, NA, 		# Non-STI clinic attending immigrants
			NA, NA, NA, 		# All SSA-born immigrants
			NA, NA, NA, 		# All Caribbean-born immigrants
			NA, NA, NA, 		# Total
			NA, NA, NA, 		# Unknown
			NA, NA, NA		# Pregnant	
			), .Dim=c(4, 17, 3)), 		# Prevalences by region, exposure, gender
		
		pi_low=structure(.Data=c(
			
			# Amsterdam
			
			.25, NA, 		# MSM
			NA, NA, 		# IDU
			NA, NA, 		# CSW
			NA, .25, 		# Ecdemic STI
			NA, .25, 		# SSA-born STI clinic attendees
			NA, .25, 		# CRB-born STI clinic attendees
			NA, NA, 		# Non-STI clinic attendees SSA-born
			NA, NA, 		# Non-STI clinic attendees CRB-born
			NA, NA, 		# Other

			# Rotterdam
			
			.25, NA, 		# MSM
			NA, NA, 		# IDU
			NA, NA, 		# CSW
			NA, .25, 		# Ecdemic STI
			NA, .025, 		# SSA-born STI clinic attendees
			NA, .025, 		# CRB-born STI clinic attendees
			.025, .025, 		# Non-STI clinic attendees SSA-born
			NA, NA, 		# Non-STI clinic attendees CRB-born
			NA, NA, 		# Other
			
			# Rest of NL
			
			.25, NA, 		# MSM
			NA, NA, 		# IDU
			NA, NA, 		# CSW
			NA, .25, 		# Ecdemic STI
			NA, .25, 		# SSA-born STI clinic attendees
			NA, .25, 		# CRB-born STI clinic attendees
			.0005, .0005, 		# Non-STI clinic attendees SSA-born
			NA, NA, 		# Non-STI clinic attendees CRB-born
			NA, NA, 		# Other

			# NL
			
			NA, NA, 		# MSM
			NA, NA, 		# IDU
			NA, NA, 		# CSW
			NA, NA, 		# Ecdemic STI
			NA, NA, 		# SSA-born STI clinic attendees
			NA, NA, 		# CRB-born STI clinic attendees
			NA, NA, 		# Non-STI clinic attendees SSA-born
			NA, NA, 		# Non-STI clinic attendees CRB-born
			.000005, NA		# Other
			), .Dim=c(4, 9, 2)), 		# Minimum prevalences by region, exposure, gender
		
		pi_max=structure(.Data=c(
			
			# Amsterdam
			
			NA, NA, 		# MSM
			.75, .75, 		# IDU
			NA, NA, 		# CSW
			NA, NA, 		# Ecdemic STI
			NA, NA, 		# SSA-born STI clinic attendees
			NA, NA, 		# CRB-born STI clinic attendees
			NA, NA, 		# Non-STI clinic attendees SSA-born
			NA, NA, 		# Non-STI clinic attendees CRB-born
			
			# Rotterdam
			
			NA, NA, 		# MSM
			NA, NA, 		# IDU
			NA, NA, 		# CSW
			NA, NA, 		# Ecdemic STI
			NA, NA, 		# SSA-born STI clinic attendees
			NA, NA, 		# CRB-born STI clinic attendees
			NA, NA, 		# Non-STI clinic attendees SSA-born
			.5, .5		# Non-STI clinic attendees CRB-born
			), .Dim=c(2, 8, 2)), 		# Minimum prevalences by region, exposure, gender
		
#		pi_upp=structure(.Data=c(
#			
#			NA, NA, 		# MSM
#			NA, NA, 		# IDU
#			NA, NA, 		# CSW
#			NA, NA, 		# Ecdemic STI
#			NA, NA, 		# SSA-born STI clinic attendees
#			NA, NA, 		# CRB-born STI clinic attendees
#			.05, .05, 		# Non-STI clinic attendees SSA-born
#			.029, .029		# Non-STI clinic attendees CRB-born
#			), .Dim=c(8, 2)), 		# Maximum prevalences by exposure, gender
		
		aux=c(.5, .5, .5, .5), 
		
		rho=structure(.Data=c(
			
			# Amsterdam
			
			.0625, .0625, NA, 		# MSM
			.125, .125, NA, 		# IDU
			NA, .125, NA, 		# CSW
			.125, .125, NA, 		# Ecdemic STI
			.125, .125, NA, 		# SSA-born STI clinic attendees
			.125, .125, NA, 		# CRB-born STI clinic attendees
			.125, .125, NA, 		# Non-STI clinic attendees SSA-born
			.125, .125, NA, 		# Non-STI clinic attendees CRB-born
			NA, NA, NA, 		# Other
			NA, NA, NA, 		# Endemic STI clinic attendees
			NA, NA, NA, 		# All STI clinic attendees
			NA, NA, NA, 		# Non-STI clinic attending immigrants
			NA, NA, NA, 		# All SSA-born immigrants
			NA, NA, NA, 		# All Caribbean-born immigrants
			NA, NA, NA, 		# Total
			
			# Rotterdam

			.0625, .0625, NA, 		# MSM
			.125, .125, NA, 		# IDU
			NA, .125, NA, 		# CSW
			.125, .125, NA, 		# Ecdemic STI
			.125, .125, NA, 		# SSA-born STI clinic attendees
			.125, .125, NA, 		# CRB-born STI clinic attendees
			.125, .125, NA, 		# Non-STI clinic attendees SSA-born
			.125, .125, NA, 		# Non-STI clinic attendees CRB-born
			NA, NA, NA, 		# Other
			NA, NA, NA, 		# Endemic STI clinic attendees
			NA, NA, NA, 		# All STI clinic attendees
			NA, NA, NA, 		# Non-STI clinic attending immigrants
			NA, NA, NA, 		# All SSA-born immigrants
			NA, NA, NA, 		# All Caribbean-born immigrants
			NA, NA, NA, 		# Total
			
			# Rest of NL
			
			.0625, .0625, NA, 		# MSM
			.125, .125, NA, 		# IDU
			NA, .125, NA, 		# CSW
			.125, .125, NA, 		# Ecdemic STI
			.125, .125, NA, 		# SSA-born STI clinic attendees
			.125, .125, NA, 		# CRB-born STI clinic attendees
			.125, .125, NA, 		# Non-STI clinic attendees SSA-born
			.125, .125, NA, 		# Non-STI clinic attendees CRB-born
			NA, NA, NA, 		# Other
			NA, NA, NA, 		# Endemic STI clinic attendees
			NA, NA, NA, 		# All STI clinic attendees
			NA, NA, NA, 		# Non-STI clinic attending immigrants
			NA, NA, NA, 		# All SSA-born immigrants
			NA, NA, NA, 		# All Caribbean-born immigrants
			NA, NA, NA, 		# Total
			
			# NL
			
			NA, NA, NA, 		# MSM
			NA, NA, NA, 		# IDU
			NA, NA, NA, 		# CSW
			NA, NA, NA, 		# Ecdemic STI clinic attendees
			NA, NA, NA, 		# SSA-born STI clinic attendees
			NA, NA, NA, 		# CRB-born STI clinic attendees
			NA, NA, NA, 		# Non-STI clinic attendees SSA-born
			NA, NA, NA, 		# Non-STI clinic attendees CRB-born
			NA, NA, NA, 		# Other
			NA, NA, NA, 		# Endemic STI clinic attendees
			NA, NA, NA, 		# All STI clinic attendees
			NA, NA, NA, 		# Non-STI clinic attending immigrants
			NA, NA, NA, 		# All SSA-born immigrants
			NA, NA, NA, 		# All Caribbean-born immigrants
			NA, NA, NA		# Total
			), .Dim=c(4, 15, 3)), 		# Subgroup proportions by region, exposure, gender
		
		rng=structure(.Data=c(
			
			# Amsterdam
			
			NA, NA, NA, 		# All MSM (lower bounds)
			NA, NA, NA, 		# All MSM (upper bounds)
			NA, NA, NA, 		# All MSM (bounding indicator)
			.25, .25, NA, 		# IDU (lower bounds)
			.75, .75, NA, 		# IDU(upper bounds)
			NA, NA, NA, 		# CRB-born STI clinic attendees
			NA, NA, NA, 		# Non-STI clinic attendees SSA-born
			NA, NA, NA, 		# CSW (bounding indicator)
			
			# Rotterdam
			
			.25, NA, NA, 		# All MSM (lower bounds)
			.75, NA, NA, 		# All MSM (upper bounds)
			NA, NA, NA, 		# All MSM (bounding indicator)
			NA, NA, NA, 		# IDU (lower bounds)
			NA, NA, NA, 		# IDU (upper bounds)
			NA, NA, NA, 		# CRB-born STI clinic attendees
			NA, NA, NA, 		# Non-STI clinic attendees SSA-born
			NA, NA, NA, 		# CSW (bounding indicator)
			
			# Rest of NL
			
			.5, NA, .25, 		# All MSM (lower bounds)
			.5, NA, .75, 		# All MSM (upper bounds)
			NA, NA, NA, 		# All MSM (bounding indicator)
			NA, NA, NA, 		# IDU (lower bounds)
			NA, NA, NA, 		# IDU (upper bounds)
			NA, NA, NA, 		# CRB-born STI clinic attendees
			.1, .9, NA, 		# CSW (bounds)
			NA, NA, NA		# CSW (bounding indicator)
			), .Dim=c(3, 8, 3)) 		# Bounding subgroup proportions by exposure, gender
			
		)
