# Supplementary material for: Changing Patterns of Undiagnosed HIV Infection in the Netherlands: Who Benefits Most from Intensified HIV Test and Treat Policies?
Source: PLoS One. 2015 Jul 17;10(7):e0133232. doi: 10.1371/journal.pone.0133232 (PMC4505862; doi:10.1371/journal.pone.0133232)
Supplement: S4 Text — (TXT) [file pone.0133232.s004.txt]

model
	{
	#
	##################
	# Model for population mix   #
	##################
	
	for(gnd in 1:2)		# Gender counter
		{
		for(rgn in ams:rtd)		# Region counter
			{
			for(grp in csw:sti.crb)		# Subgroup counter
				{
				obs_rho[rgn, grp, gnd] ~ dbin(rho[rgn, grp, gnd], size_rho[rgn, gnd])		# Likelihood of subgroup proportions from Amsterdam Health Service (CSW) and SOAP (ecdemic, SSA-born and Caribbean-born STI clinic attendees)
				
				MLE_rho[rgn, grp, gnd] <- obs_rho[rgn, grp, gnd]/size_rho[rgn, gnd]		# MLE of CSW, ecdemic, SSA-born and Caribbean-born STI subgroup proportions
				dev_rho[rgn, grp, gnd] <- -2*(obs_rho[rgn, grp, gnd]*log((rho[rgn, grp, gnd]+equals(grp, csw)*equals(gnd, 1))/(MLE_rho[rgn, grp, gnd]+equals(grp, csw)*equals(gnd, 1)))+(size_rho[rgn, gnd]-obs_rho[rgn, grp, gnd])*log((1-rho[rgn, grp, gnd])/(1-MLE_rho[rgn, grp, gnd])))		# Deviance contributions from CSW, ecdemic, SSA-born and Caribbean-born STI clinic attendees
				}
			
			for(grp in 1:7)		# Subgroup counter
				{
				rho[rgn, msm_idu_sti.ecd_sti.ssa_sti.crb_ssa_crb[grp], gnd] ~ dunif(0, 1)		# Non-informative priors on MSM, ecdemic, SSA-born and Caribbean-born STI clinic attendees, SSA-born and Caribbean-born subgroup proportions
				}
			
			for(grp in ssa:crb)		# Region counter
				{
				obs_rho[rgn, grp, gnd] ~ dbin(rho_low[rgn, grp, gnd], size_rho[rgn, gnd])		# Likelihood of legal subgroup proportions from CBS (SSA-born and Caribbean-born)
				
				MLE_rho[rgn, grp, gnd] <- obs_rho[rgn, grp, gnd]/size_rho[rgn, gnd]		# MLE of legal SSA-born and Caribbean-born proportions
				dev_rho[rgn, grp, gnd] <- -2*(obs_rho[rgn, grp, gnd]*log(rho_low[rgn, grp, gnd]/MLE_rho[rgn, grp, gnd])+(size_rho[rgn, gnd]-obs_rho[rgn, grp, gnd])*log((1-rho_low[rgn, grp, gnd])/(1-MLE_rho[rgn, grp, gnd])))		# Deviance contributions from legal SSA-born and Caribbean-born
				
				rho_low[rgn, grp, gnd] <- gamma[rgn, grp, gnd]*(rho[rgn, grp, gnd]+rho[rgn, grp-2, gnd])		# Non-STI clinic attendees SSA-born and Caribbean-born subgroup proportions
				gamma[rgn, grp, gnd] ~ dunif(gamma_low[rgn, grp], gamma_upp[rgn, grp])		# Informative priors on legal immigration rates from SSA-born and Caribbean-born
				}
			
			obs_rho[rgn, tot, gnd] ~ dbern(rho[rgn, tot, gnd])		# Introducing simplex constraints onto total subgroup proportions
			rho[rgn, oth, gnd] <- 1-equals(gnd, 1)*rho[rgn, msm, 3]-sum(rho[rgn, idu:crb, gnd])		# Other subgroup proportions
			}
		
		obs_rho[ams, msm, 2*gnd-1] ~ dbin(rho[ams, msm, 2*gnd-1], size_rho[ams, 2*gnd-1])		# Likelihood of STI clinic attendees and all MSM subgroup proportions from SOAP (STI clinic attendees MSM) and AHM (all MSM)
		obs_rho[rtd, idu, gnd] ~ dbin(rho[rtd, idu, gnd], size_rho[rtd, gnd])		# Likelihood of subgroup proportions from IVO (IDU)
		
		MLE_rho[ams, msm, 2*gnd-1] <- obs_rho[ams, msm, 2*gnd-1]/size_rho[ams, 2*gnd-1]		# MLE of STI clinic attendees and all MSM subgroup proportions
		MLE_rho[rtd, idu, gnd] <- obs_rho[rtd, idu, gnd]/size_rho[rtd, gnd]		# MLE of IDU proportions
		
		dev_rho[ams, msm, 2*gnd-1]<- -2*(obs_rho[ams, msm, 2*gnd-1]*log(rho[ams, msm, 2*gnd-1]/MLE_rho[ams, msm, 2*gnd-1])+(size_rho[ams, 2*gnd-1]-obs_rho[ams, msm, 2*gnd-1])*log((1-rho[ams, msm, 2*gnd-1])/(1-MLE_rho[ams, msm, 2*gnd-1])))		# Deviance contributions from STI clinic attendees and all MSM
		dev_rho[rtd, idu, gnd] <- -2*(obs_rho[rtd, idu, gnd]*log(rho[rtd, idu, gnd]/MLE_rho[rtd, idu, gnd])+(size_rho[rtd, gnd]-obs_rho[rtd, idu, gnd])*log((1-rho[rtd, idu, gnd])/(1-MLE_rho[rtd, idu, gnd])))		# Deviance contributions from IDU
		
		for(grp in 4:5)		# Subgroup/boundary counter
			{
			obs_rng[ams, grp, gnd] ~ dbin(rng[ams, grp, gnd], size_rho[ams, gnd])		# Likelihood of bounding subgroup proportions from Amsterdam Health Service (IDU)
			
			MLE_rng[ams, grp, gnd] <- obs_rng[ams, grp, gnd]/size_rho[ams, gnd]		# MLE of bounding IDU subgroup proportions
			dev_rng[ams, grp, gnd] <- -2*(obs_rng[ams, grp, gnd]*log(rng[ams, grp, gnd]/MLE_rng[ams, grp, gnd])+(size_rho[ams, gnd]-obs_rng[ams, grp, gnd])*log((1-rng[ams, grp, gnd])/(1-MLE_rng[ams, grp, gnd])))		# Deviance contributions from IDU
			
			rng[ams, grp, gnd] ~ dunif(0, 1)		# Non-informative priors on IDU bounding proportions		
			}
		
		obs_rng[ams, 6, gnd] ~ dbern(rng[ams, 6, gnd])		# Introducing simplex constraints onto IDU bounding subgroup proportions
		rng[ams, 6, gnd] <- step(rng[ams, 5, gnd]-rho[ams, idu, gnd])*step(rho[ams, idu, gnd]-rng[ams, 4, gnd])		# Simplex constraints onto IDU bounding subgroup proportions
		}
	
	for(rgn in rtd:rnl)		# Region counter
		{
		for(grp in 1:2)		# Subgroup/boundary counter
			{
			obs_rng[rgn, grp, 1] ~ dbin(rng[rgn, grp, 1], obs_rng[rgn, grp, 2])		# Likelihood of bounding subgroup proportions from Rotterdam Health Monitor and RNG (all MSM)
			
			MLE_rng[rgn, grp, 3] <- obs_rng[rgn, grp, 1]/obs_rng[rgn, grp, 2]		# MLE of bounding all MSM subgroup proportions
			dev_rng[rgn, grp, 3] <- -2*(obs_rng[rgn, grp, 1]*log(rng[rgn, grp, 1]/MLE_rng[rgn, grp, 3])+(obs_rng[rgn, grp, 2]-obs_rng[rgn, grp, 1])*log((1-rng[rgn, grp, 1])/(1-MLE_rng[rgn, grp, 3])))		# Deviance contributions from all MSM
			
			rng[rgn, grp, 1] ~ dunif(0, 1)		# Non-informative prior on all MSM bounding proportions
			}
		
		obs_rng[rgn, 3, 1] ~ dbern(rng[rgn, 3, 1])		# Introducing simplex constraints onto all MSM bounding subgroup proportions
		rng[rgn, 3, 1] <- step(rng[rgn, 2, 1]-rho[rgn, msm, 3])*step(rho[rgn, msm, 3]-rng[rgn, 1, 1])		# Simplex constraints onto all MSM bounding subgroup proportions
		
		obs_rho[rgn, msm, 1] ~ dbin(rho[rgn, msm, 1], size_rho[rgn, 1])		# Likelihood of subgroup proportion from SOAP (STI clinic attendees MSM)
		
		MLE_rho[rgn, msm, 1] <- obs_rho[rgn, msm, 1]/size_rho[rgn, 1]		# MLE of STI clinic attendees MSM subgroup proportion
		dev_rho[rgn, msm, 1] <- -2*(obs_rho[rgn, msm, 1]*log(rho[rgn, msm, 1]/MLE_rho[rgn, msm, 1])+(size_rho[rgn, 1]-obs_rho[rgn, msm, 1])*log((1-rho[rgn, msm, 1])/(1-MLE_rho[rgn, msm, 1])))		# Deviance contributions from STI clinic attendees MSM
		}
	
	for(rgn in ams:rnl)		# Region counter
		{
		rho[rgn, csw, 1] <- 0		# Simplifying assumption on male CSW proportion
		rho[rgn, csw, 2] ~ dunif(0, 1)		# Non-informative prior on female CSW proportion
		}
	
	for(gnd in 1:2)		# Boundary counter
		{
		obs_rng[rnl, 7, gnd] ~ dbin(rng[rnl, 7, gnd], size_rho[rnl, 2])		# Likelihood of bounding subgroup proportions from UA HIV survey (CSW)
		
		MLE_rng[rnl, 7, gnd] <- obs_rng[rnl, 7, gnd]/size_rho[rnl, 2]		# MLE of bounding CSW subgroup proportions
		dev_rng[rnl, 7, gnd] <- -2*(obs_rng[rnl, 7, gnd]*log(rng[rnl, 7, gnd]/MLE_rng[rnl, 7, gnd])+(size_rho[rnl, 2]-obs_rng[rnl, 7, gnd])*log((1-rng[rnl, 7, gnd])/(1-MLE_rng[rnl, 7, gnd])))		# Deviance contributions from CSW
		
		rng[rnl, 7, gnd] ~ dunif(0, 1)		# Non-informative priors on CSW bounding proportions
		
		obs_rng[rnl, 8, gnd] ~ dbern(rng[rnl, 8, gnd])		# Introducing simplex constraints onto CSW bounding subgroup proportions
		rng[rnl, 8, gnd] <- step(rng[rnl, 7, 2]-rho[rnl, csw, 2])*step(rho[rnl, csw, 2]-rng[rnl, 7, 1])		# Simplex constraints onto CSW bounding subgroup proportions
		
		for(grp in sti.ecd:sti.crb)		# Subgroup counter
			{
			obs_rho[rnl, grp, gnd] ~ dbin(rho[rnl, grp, gnd], size_rho[rnl, gnd])		# Likelihood of subgroup proportions from SOAP (ecdemic, SSA-born and Caribbean-born STI clinic attendees)
			
			MLE_rho[rnl, grp, gnd] <- obs_rho[rnl, grp, gnd]/size_rho[rnl, gnd]		# MLE of ecdemic, SSA-born and Caribbean-born STI subgroup proportions
			dev_rho[rnl, grp, gnd] <- -2*(obs_rho[rnl, grp, gnd]*log(rho[rnl, grp, gnd]/MLE_rho[rnl, grp, gnd])+(size_rho[rnl, gnd]-obs_rho[rnl, grp, gnd])*log((1-rho[rnl, grp, gnd])/(1-MLE_rho[rnl, grp, gnd])))		# Deviance contributions from ecdemic, SSA-born and Caribbean-born STI clinic attendees
			}
		
		for(grp in ssa:crb)		# Region counter
			{
			obs_rho[rnl, grp, gnd] ~ dbin(rho_low[rnl, grp, gnd], size_rho[rnl, gnd])		# Likelihood of legal subgroup proportions from CBS (SSA-born and Caribbean-born)
			
			MLE_rho[rnl, grp, gnd] <- obs_rho[rnl, grp, gnd]/size_rho[rnl, gnd]		# MLE of legal SSA-born and Caribbean-born proportions
			dev_rho[rnl, grp, gnd] <- -2*(obs_rho[rnl, grp, gnd]*log(rho_low[rnl, grp, gnd]/MLE_rho[rnl, grp, gnd])+(size_rho[rnl, gnd]-obs_rho[rnl, grp, gnd])*log((1-rho_low[rnl, grp, gnd])/(1-MLE_rho[rnl, grp, gnd])))		# Deviance contributions from legal SSA-born and Caribbean-born
			
			rho_low[rnl, grp, gnd] <- gamma[rnl, grp, gnd]*(rho[rnl, grp, gnd]+rho[rnl, grp-2, gnd])		# Non-STI clinic attendees SSA-born and Caribbean-born subgroup proportions
			gamma[rnl, grp, gnd] ~ dunif(gamma_low[rnl, grp], gamma_upp[rnl, grp])		# Informative priors on legal immigration rates from SSA-born and Caribbean-born
			}
		
		rho[rnl, idu, gnd] ~ dunif(0, 1)
		obs_rho[rnl, idu, gnd] ~ dbin(rho[rnl, idu, gnd], size_rho[rnl, gnd])		# Likelihood of subgroup proportions from IVO (IDU)
	
		MLE_rho[rnl, idu, gnd] <- obs_rho[rnl, idu, gnd]/size_rho[rnl, gnd]		# MLE of IDU proportions
		dev_rho[rnl, idu, gnd] <- -2*(obs_rho[rnl, idu, gnd]*log(rho[rnl, idu, gnd]/MLE_rho[rnl, idu, gnd])+(size_rho[rnl, gnd]-obs_rho[rnl, idu, gnd])*log((1-rho[rnl, idu, gnd])/(1-MLE_rho[rnl, idu, gnd])))		# Deviance contributions from IDU
		
		for(grp in 1:6)		# Subgroup counter
			{
			rho[rnl, msm_sti.ecd_sti.ssa_sti.crb_ssa_crb[grp], gnd] ~ dunif(0, 1)		# Non-informative priors on MSM, ecdemic, SSA-born and Caribbean-born STI clinic attendees, SSA-born and Caribbean-born subgroup proportions
			}
		
		obs_rho[rnl, tot, gnd] ~ dbern(rho[rnl, tot, gnd])		# Introducing simplex constraints onto total subgroup proportions
		rho[rnl, oth, gnd] <- 1-equals(gnd, 1)*rho[rnl, msm, 3]-sum(rho[rnl, idu:crb, gnd])		# Other subgroup proportions
		}
	#
	
	#
	#########################
	# Model for HIV diagnosed prevalence   #
	#########################
	
	for(gnd in 1:2)		# Gender counter
		{
		obs_pi.delta[rnl, 2, gnd] ~ dbin(rng[rnl, gnd, 3], size_pi.delta[rnl, 2, gnd])		# Likelihood of bounding diagnosed prevalences from Schorer Monitor and Pienter (all MSM)
		obs_pi.delta[rnl, oth, gnd] ~ dbin(pi.delta[rnl, oth, gnd], size_pi.delta[rnl, oth, gnd])		# Likelihood of diagnosed prevalences from Pienter (other)
		
		MLE_pi.delta[rnl, 2, gnd] <- obs_pi.delta[rnl, 2, gnd]/size_pi.delta[rnl, 2, gnd]		# MLE of all MSM bounding diagnosed prevalences
		MLE_pi.delta[rnl, oth, gnd] <- obs_pi.delta[rnl, oth, gnd]/size_pi.delta[rnl, oth, gnd]		# MLE of other diagnosed prevalences
		
		dev_pi.delta[rnl, 2, gnd] <- -2*(obs_pi.delta[rnl, 2, gnd]*log(rng[rnl, gnd, 3]/MLE_pi.delta[rnl, 2, gnd])+(size_pi.delta[rnl, 2, gnd]-obs_pi.delta[rnl, 2, gnd])*log((1-rng[rnl, gnd, 3])/(1-MLE_pi.delta[rnl, 2, gnd])))		# Deviance contributions from all MSM
		dev_pi.delta[rnl, oth, gnd] <- -2*(obs_pi.delta[rnl, oth, gnd]*log(pi.delta[rnl, oth, gnd]/MLE_pi.delta[rnl, oth, gnd])+(size_pi.delta[rnl, oth, gnd]-obs_pi.delta[rnl, oth, gnd])*log((1-pi.delta[rnl, oth, gnd])/(1-MLE_pi.delta[rnl, oth, gnd])))		# Deviance contributions from IDU

		rng[rnl, gnd, 3] ~ dunif(0, 1)		# Non-informative prior on all MSM bounding diagnosed prevalences
		}
	
	obs_rng[rnl, 3, 1] ~ dbern(rng[rnl, 3, 3])		# Introducing simplex constraints onto all MSM bounding diagnosed prevalence
	rng[rnl, 3, 3] <- step(rng[rnl, 2, 3]-pi.delta[rnl, msm, 3])*step(pi.delta[rnl, msm, 3]-rng[rnl, 1, 3])		# Simplex constraints onto all MSM bounding subgroup proportions
	#
	
	#
	##################
	# Model for HIV prevalence  #
	##################
	
	for(gnd in 1:2)		# Gender counter
		{
		for(rgn in ams:rtd)		# Region counter
			{
			for(grp in 1:3)		# Subgroup counter
				{
				obs_pi[rgn, csw_sti_prg[grp], gnd] ~ dbin(pi[rgn, csw_sti_prg[grp], gnd], size_pi[rgn, csw_sti_prg[grp], gnd])		# Likelihood of prevalences from Amsterdam Health Services (CSW and pregnant)  and DWAR (all STI clinic attendees)
				
				MLE_pi[rgn, csw_sti_prg[grp], gnd] <- obs_pi[rgn, csw_sti_prg[grp], gnd]/size_pi[rgn, csw_sti_prg[grp], gnd]		# MLE of CSW, STI attendees and pregnant prevalences
				dev_pi[rgn, csw_sti_prg[grp], gnd] <- -2*(obs_pi[rgn, csw_sti_prg[grp], gnd]*log((pi[rgn, csw_sti_prg[grp], gnd]+equals(csw_sti_prg[grp], csw)*equals(gnd, 1))/(MLE_pi[rgn, csw_sti_prg[grp], gnd]+equals(csw_sti_prg[grp], csw)*equals(gnd, 1)))+(size_pi[rgn, csw_sti_prg[grp], gnd]-obs_pi[rgn, csw_sti_prg[grp], gnd])*log((1-pi[rgn, csw_sti_prg[grp], gnd])/(1-MLE_pi[rgn, csw_sti_prg[grp], gnd])))		# Deviance contributions from CSW, STI attendees and pregnant
				}
			
			for(grp in sti.ecd:sti.crb)		# Subgroup counter
				{
				obs_pi[rgn, grp, gnd] ~ dbin(pi_low[rgn, grp, gnd], size_pi[rgn, grp, gnd])		# Likelihood of minimum prevalences from SOAP (ecdemic, SSA-born and Caribbean-born STI clinic attendees)
				obs_out[rgn, grp, gnd] ~ dbin(out[rgn, grp, gnd], size_out[rgn, grp, gnd])		# Likelihood of opt-outs from SOAP (ecdemic, SSA-born and Caribbean-born STI clinic attendees)
				
				MLE_pi[rgn, grp, gnd] <- obs_pi[rgn, grp, gnd]/size_pi[rgn, grp, gnd]		# MLE of minimum ecdemic, SSA-born and Caribbean-born STI clinic attendees prevalences
				MLE_out[rgn, grp, gnd] <- obs_out[rgn, grp, gnd]/size_out[rgn, grp, gnd]		# MLE of ecdemic, SSA-born and Caribbean-born STI clinic attendees opt-out proportions
				
				dev_pi[rgn, grp, gnd] <- -2*(obs_pi[rgn, grp, gnd]*log(pi_low[rgn, grp, gnd]/MLE_pi[rgn, grp, gnd])+(size_pi[rgn, grp, gnd]-obs_pi[rgn, grp, gnd])*log((1-pi_low[rgn, grp, gnd])/(1-MLE_pi[rgn, grp, gnd])))		# Deviance contributions from ecdemic, SSA-born and Caribbean-born STI clinic attendees
				dev_out[rgn, grp, gnd] <- -2*(obs_out[rgn, grp, gnd]*log(out[rgn, grp, gnd]/MLE_out[rgn, grp, gnd])+(size_out[rgn, grp, gnd]-obs_out[rgn, grp, gnd])*log((1-out[rgn, grp, gnd])/(1-MLE_out[rgn, grp, gnd])))		# Deviance contributions from ecdemic, SSA-born and Caribbean-born STI clinic attendees
				
				bias_pi[rgn, grp, gnd] ~ dunif(out.pi_low[rgn, grp, gnd], out[rgn, grp, gnd])		# Informative priors on ecdemic, SSA-born and Caribbean-born STI clinic attendees opt-out biases
				out[rgn, grp, gnd] ~ dunif(0, 1)		# Non-informative priors on ecdemic, SSA-born and Caribbean-born STI clinic attendees opt-out proportions
				
				pi[rgn, grp, gnd] <- equals(grp, sti.ecd)*pi_low[rgn, grp, gnd]+equals(grp, sti.ssa)*min(pi_low[rgn, grp, gnd]+.5*bias_pi[rgn, grp, gnd], 1)+equals(grp, sti.crb)*min(pi_low[rgn, grp, gnd]+.5*bias_pi[rgn, grp, gnd], 1)
				out.pi_low[rgn, grp, gnd] <- out[rgn, grp, gnd]*pi_low[rgn, grp, gnd]		# Minimum ecdemic, SSA-born and Caribbean-born STI clinic attendees opt-out prevalences
				}
			
			obs_pi[rgn, ssa_idu[rgn], gnd] ~ dbin(pi[rgn, ssa_idu[rgn], gnd], size_pi[rgn, ssa_idu[rgn], gnd])		# Likelihood of prevalences from UA NIPH survey (IDU and SSA-born)
			
			MLE_pi[rgn, ssa_idu[rgn], gnd] <- obs_pi[rgn, ssa_idu[rgn], gnd]/size_pi[rgn, ssa_idu[rgn], gnd]		# MLE of IDU and SSA-born prevalences
			dev_pi[rgn, ssa_idu[rgn], gnd] <- -2*(obs_pi[rgn, ssa_idu[rgn], gnd]*log(pi[rgn, ssa_idu[rgn], gnd]/MLE_pi[rgn, ssa_idu[rgn], gnd])+(size_pi[rgn, ssa_idu[rgn], gnd]-obs_pi[rgn, ssa_idu[rgn], gnd])*log((1-pi[rgn, ssa_idu[rgn], gnd])/(1-MLE_pi[rgn, ssa_idu[rgn], gnd])))		# Deviance contributions from IDU and SSA-born
			
			pi[rgn, prg, gnd] <- equals(gnd, 1)*(rho[rgn, sti.ecd, 2]*pi[rgn, sti.ecd, 2]+rho[rgn, oth, 2]*pi[rgn, oth, 2])/(rho[rgn, sti.ecd, 2]+rho[rgn, oth, 2])+equals(gnd, 2)*(rho[rgn, sti.end, 2]*pi[rgn, sti.end, 2]+rho[rgn, mgr, 2]*pi[rgn, mgr, 2])/(rho[rgn, sti.end, 2]+rho[rgn, mgr, 2])		# Pregnant prevalences (when pregnant are assumed to be representative of non-IDU and non-CSW women)
			}
		
		obs_pi[ams, crb, gnd] ~ dbin(pi[ams, crb, gnd], size_pi[ams, crb, gnd])		# Likelihood of prevalences from UA NIPH survey (CRB-born)
		obs_pi[rtd, crb, gnd] ~ dbin(pi_max[rtd, crb, gnd], size_pi[rtd, crb, gnd])		# Likelihood of maximum prevalences from UA NIPH survey (CRB-born)
		
		MLE_pi[ams, crb, gnd] <- obs_pi[ams, crb, gnd]/size_pi[ams, crb, gnd]		# MLE of CRB-born prevalences
		MLE_pi[rtd, crb, gnd] <- obs_pi[rtd, crb, gnd]/size_pi[rtd, crb, gnd]		# MLE of maximum CRB-born prevalences
		
		dev_pi[ams, crb, gnd] <- -2*(obs_pi[ams, crb, gnd]*log(pi[ams, crb, gnd]/MLE_pi[ams, crb, gnd])+(size_pi[ams, crb, gnd]-obs_pi[ams, crb, gnd])*log((1-pi[ams, crb, gnd])/(1-MLE_pi[ams, crb, gnd])))		# Deviance contributions from CRB-born
		dev_pi[rtd, crb, gnd] <- -2*(obs_pi[rtd, crb, gnd]*log(pi_max[rtd, crb, gnd]/MLE_pi[rtd, crb, gnd])+(size_pi[rtd, crb, gnd]-obs_pi[rtd, crb, gnd])*log((1-pi_max[rtd, crb, gnd])/(1-MLE_pi[rtd, crb, gnd])))		# Deviance contributions from CRB-born
		
		obs_pi[ams, idu, gnd] ~ dbin(pi_max[ams, idu, gnd], size_pi[ams, idu, gnd])		# Likelihood of maximum prevalences from UA NIPH survey (IDU)
		obs_pi[rtd, ssa, gnd] ~ dbin(pi_low[rtd, ssa, gnd], size_pi[rtd, ssa, gnd])		# Likelihood of minimum prevalences from UA NIPH survey (SSA-born)
		
		MLE_pi[ams, idu, gnd] <- obs_pi[ams, idu, gnd]/size_pi[ams, idu, gnd]		# MLE of maximum IDU prevalences
		MLE_pi[rtd, ssa, gnd] <- obs_pi[rtd, ssa, gnd]/size_pi[rtd, ssa, gnd]		# MLE of SSA-born prevalences
		
		dev_pi[ams, idu, gnd] <- -2*(obs_pi[ams, idu, gnd]*log(pi_max[ams, idu, gnd]/MLE_pi[ams, idu, gnd])+(size_pi[ams, idu, gnd]-obs_pi[ams, idu, gnd])*log((1-pi_max[ams, idu, gnd])/(1-MLE_pi[ams, idu, gnd])))		# Deviance contributions from IDU
		dev_pi[rtd, ssa, gnd] <- -2*(obs_pi[rtd, ssa, gnd]*log(pi_low[rtd, ssa, gnd]/MLE_pi[rtd, ssa, gnd])+(size_pi[rtd, ssa, gnd]-obs_pi[rtd, ssa, gnd])*log((1-pi_low[rtd, ssa, gnd])/(1-MLE_pi[rtd, ssa, gnd])))		# Deviance contributions from SSA-born
		
		pi_max[ams, idu, gnd] ~ dunif(0, 1)		# Non-informative priors on maximum IDU prevalences
		pi_low[rtd, ssa, gnd] ~ dunif(0, 1)		# Non-informative priors on minimum SSA-born prevalences
		pi_max[rtd, crb, gnd] ~ dunif(0, 1)		# Non-informative priors on maximum CRB-born prevalences
		
		}
	
		for(gnd in 1:2)		# Gender counter
		{	
		obs_pi[rnl, prg, gnd] ~ dbin(pi[rnl,prg, gnd], size_pi[rnl, prg, gnd])		# Likelihood of prevalences from pregnancy screening
				
		MLE_pi[rnl, prg, gnd] <- obs_pi[rnl, prg, gnd]/size_pi[rnl, prg, gnd]		# MLE of pregnant prevalences
		dev_pi[rnl, prg, gnd] <- -2*(obs_pi[rnl, prg, gnd]*log((pi[rnl, prg, gnd]+equals(prg, csw)*equals(gnd, 1))/(MLE_pi[rnl, prg, gnd]+equals(prg, csw)*equals(gnd, 1)))+(size_pi[rnl, prg, gnd]-obs_pi[rnl, prg, gnd])*log((1-pi[rnl, prg, gnd])/(1-MLE_pi[rnl, prg, gnd])))		# Deviance contributions from pregnant
		}
	
	for(rgn in ams:rnl)		# Region counter
		{
		obs_pi[rgn, msm, 1] ~ dbin(pi_low[rgn, msm, 1], size_pi[rgn, msm, 1])		# Likelihood of minimum prevalence from SOAP (STI clinic attendees MSM)
		obs_out[rgn, msm, 1] ~ dbin(out[rgn, msm, 1], size_out[rgn, msm, 1])		# Likelihood of opt-outs from SOAP (STI clinic attendees MSM)
		
		MLE_pi[rgn, msm, 1] <- obs_pi[rgn, msm, 1]/size_pi[rgn, msm, 1]		# MLE of minimum STI clinic attendees MSM prevalence
		MLE_out[rgn, msm, 1] <- obs_out[rgn, msm, 1]/size_out[rgn, msm, 1]		# MLE of STI clinic attendees MSM opt-out proportion
		
		dev_pi[rgn, msm, 1] <- -2*(obs_pi[rgn, msm, 1]*log(pi_low[rgn, msm, 1]/MLE_pi[rgn, msm, 1])+(size_pi[rgn, msm, 1]-obs_pi[rgn, msm, 1])*log((1-pi_low[rgn, msm, 1])/(1-MLE_pi[rgn, msm, 1])))		# Deviance contributions from STI clinic attendees MSM
		dev_out[rgn, msm, 1] <- -2*(obs_out[rgn, msm, 1]*log(out[rgn, msm, 1]/MLE_out[rgn, msm, 1])+(size_out[rgn, msm, 1]-obs_out[rgn, msm, 1])*log((1-out[rgn, msm, 1])/(1-MLE_out[rgn, msm, 1])))		# Deviance contributions from STI clinic attendees MSM
		
		bias_pi[rgn, msm, 1] ~ dunif(out.pi_low[rgn, msm, 1], out[rgn, msm, 1])		# Informative prior on STI clinic attendees MSM opt-out bias
		pi_low[rgn, msm, 1] ~ dunif(0, 1)		# Non-informative prior on minimum STI clinic attendees MSM prevalence
		out[rgn, msm, 1] ~ dunif(0, 1)		# Non-informative prior on STI clinic attendees MSM opt-out proportion	
		pi[rgn, msm, 1] <- min(pi_low[rgn, msm, 1]+bias_pi[rgn, msm, 1], 1)		# STI clinic attendees MSM prevalence
		pi[rgn, msm, 2] ~ dunif(0, 1)		# Non-informative prior on non-STI clinic attendees MSM prevalence
		out.pi_low[rgn, msm, 1] <- out[rgn, msm, 1]*pi_low[rgn, msm, 1]		# Minimum STI clinic attendees MSM opt-out prevalence
		}
	
	obs_pi[ams, msm, 3] ~ dbin(pi[ams, msm, 3], size_pi[ams, msm, 3])		# Likelihood of prevalences from Amsterdam cohort study (all MSM)
	
	MLE_pi[ams, msm, 3] <- obs_pi[ams, msm, 3]/size_pi[ams, msm, 3]		# MLE of all MSM prevalences
	dev_pi[ams, msm, 3] <- -2*(obs_pi[ams, msm, 3]*log(pi[ams, msm, 3]/MLE_pi[ams, msm, 3])+(size_pi[ams, msm, 3]-obs_pi[ams, msm, 3])*log((1-pi[ams, msm, 3])/(1-MLE_pi[ams, msm, 3])))		# Deviance contributions from all MSM
	
	for(rgn in ams:rnl)		# Region counter
		{
		pi[rgn, csw, 1] <- 0		# Simplifying assumption on male CSW prevalence
		pi[rgn, csw, 2] ~ dunif(0, 1)		# Non-informative prior on female CSW prevalence
		}
	
	for(grp in ssa:crb)		# Subgroup counter
		{
		aux[grp-sti.crb] ~ dunif(0, 1)
		pi_upp[grp] <- unaids[grp, 1]+(unaids[grp, 2]-unaids[grp, 1])*aux[grp-sti.crb]
		#pi_upp[grp] ~ dunif(unaids[grp, 1], unaids[grp, 2])		# Informative priors on maximum SSA-born and CRB-born prevalences
		}
	
	for(gnd in 1:2)		# Gender counter
		{
		for(grp in sti.ecd:sti.crb)		# Subgroup counter
			{
			obs_pi[rnl, grp, gnd] ~ dbin(pi_low[rnl, grp, gnd], size_pi[rnl, grp, gnd])		# Likelihood of minimum prevalences from SOAP (ecdemic, SSA-born and Caribbean-born STI clinic attendees)
			obs_out[rnl, grp, gnd] ~ dbin(out[rnl, grp, gnd], size_out[rnl, grp, gnd])		# Likelihood of opt-outs from SOAP (ecdemic, SSA-born and Caribbean-born STI clinic attendees)
			
			MLE_pi[rnl, grp, gnd] <- obs_pi[rnl, grp, gnd]/size_pi[rnl, grp, gnd]		# MLE of minimum ecdemic, SSA-born and Caribbean-born STI clinic attendees prevalences
			MLE_out[rnl, grp, gnd] <- obs_out[rnl, grp, gnd]/size_out[rnl, grp, gnd]		# MLE of ecdemic, SSA-born and Caribbean-born STI clinic attendees opt-out proportions
			
			dev_pi[rnl, grp, gnd] <- -2*(obs_pi[rnl, grp, gnd]*log(pi_low[rnl, grp, gnd]/MLE_pi[rnl, grp, gnd])+(size_pi[rnl, grp, gnd]-obs_pi[rnl, grp, gnd])*log((1-pi_low[rnl, grp, gnd])/(1-MLE_pi[rnl, grp, gnd])))		# Deviance contributions from ecdemic, SSA-born and Caribbean-born STI clinic attendees
			dev_out[rnl, grp, gnd] <- -2*(obs_out[rnl, grp, gnd]*log(out[rnl, grp, gnd]/MLE_out[rnl, grp, gnd])+(size_out[rnl, grp, gnd]-obs_out[rnl, grp, gnd])*log((1-out[rnl, grp, gnd])/(1-MLE_out[rnl, grp, gnd])))		# Deviance contributions from ecdemic, SSA-born and Caribbean-born STI clinic attendees
			
			bias_pi[rnl, grp, gnd] ~ dunif(out.pi_low[rnl, grp, gnd], out[rnl, grp, gnd])		# Informative priors on ecdemic, SSA-born and Caribbean-born STI clinic attendees opt-out biases
			#pi_low[rnl, grp, gnd] ~ dunif(0, 1)		# Non-informative priors on minimum ecdemic, SSA-born, Caribbean-born and all STI clinic attendees prevalences
			out[rnl, grp, gnd] ~ dunif(0, 1)		# Non-informative priors on ecdemic, SSA-born and Caribbean-born STI clinic attendees opt-out proportions
			
			pi[rnl, grp, gnd] <- equals(grp, sti.ecd)*pi_low[rnl, sti.ecd, gnd]+step(grp-sti.ssa)*min(pi_low[rnl, grp, gnd]+((equals(grp, sti.ssa)*pi_upp[ssa]+equals(grp, sti.crb)*pi_upp[crb])-pi_low[rnl, grp, gnd])*aux[gnd+2]+.25*bias_pi[rnl, grp, gnd], 1)		# Ecdemic, SSA-born and Caribbean-born STI clinic attendees prevalences
			out.pi_low[rnl, grp, gnd] <- out[rnl, grp, gnd]*pi_low[rnl, grp, gnd]		# Minimum ecdemic, SSA-born and Caribbean-born STI clinic attendees opt-out prevalences
			}
		
		aux[gnd+2] ~ dunif(0, 1)
		
		for(grp in 1:3)		# Subgroup counter
			{
			obs_pi[rnl, idu_csw_crb[grp], gnd] ~ dbin(pi[rnl, idu_csw_crb[grp], gnd], size_pi[rnl, idu_csw_crb[grp], gnd])		# Likelihood of prevalences from AU survey (IDU, CSW and CRB-born)
			
			MLE_pi[rnl, idu_csw_crb[grp], gnd] <- obs_pi[rnl, idu_csw_crb[grp], gnd]/size_pi[rnl, idu_csw_crb[grp], gnd]		# MLE of IDU, CSW and CRB-born prevalences
			dev_pi[rnl, idu_csw_crb[grp], gnd] <- -2*(obs_pi[rnl, idu_csw_crb[grp], gnd]*log((pi[rnl, idu_csw_crb[grp], gnd]+equals(idu_csw_crb[grp], csw)*equals(gnd, 1))/(MLE_pi[rnl, idu_csw_crb[grp], gnd]+equals(idu_csw_crb[grp], csw)*equals(gnd, 1)))+(size_pi[rnl, idu_csw_crb[grp], gnd]-obs_pi[rnl, idu_csw_crb[grp], gnd])*log((1-pi[rnl, idu_csw_crb[grp], gnd])/(1-MLE_pi[rnl, idu_csw_crb[grp], gnd])))		# Deviance contributions from IDU, CSW and CRB-born
			}
		
		obs_pi[rnl, ssa, gnd] ~ dbin(pi_low[rnl, ssa, gnd], size_pi[rnl, ssa, gnd])		# Likelihood of minimum prevalences from AU survey (SSA-born)
		
		MLE_pi[rnl, ssa, gnd] <- obs_pi[rnl, ssa, gnd]/size_pi[rnl, ssa, gnd]		# MLE of minimum SSA-born prevalences
		dev_pi[rnl, ssa, gnd] <- -2*(obs_pi[rnl, ssa, gnd]*log(pi_low[rnl, ssa, gnd]/MLE_pi[rnl, ssa, gnd])+(size_pi[rnl, ssa, gnd]-obs_pi[rnl, ssa, gnd])*log((1-pi[rnl, ssa, gnd])/(1-MLE_pi[rnl, ssa, gnd])))		# Deviance contributions from SSA-born
		
		pi_low[rnl, ssa, gnd] ~ dunif(0, 1)		# Non-informative priors on minimum SSA-born prevalences
		#pi[rnl, ssa, gnd] ~ dunif(pi_low[rnl, ssa, gnd], 1)		# Informative priors on SSA-born prevalences
		
		pi[rnl, prg, gnd] <- equals(gnd, 1)*(rho[rnl, sti.ecd, 2]*pi[rnl, sti.ecd, 2]+rho[rnl, oth, 2]*pi[rnl, oth, 2])/(rho[rnl, sti.ecd, 2]+rho[rnl, oth, 2])+equals(gnd, 2)*(rho[rnl, sti.end, 2]*pi[rnl, sti.end, 2]+rho[rnl, mgr, 2]*pi[rnl, mgr, 2])/(rho[rnl, sti.end, 2]+rho[rnl, mgr, 2])		# Pregnant prevalences (when pregnant are assumed to be representative of non-IDU and non-CSW women)
		
		#for(grp in 1:2)		# Subgroup counter
		#	{
		#	pi[rnl, idu_crb[grp], gnd] ~ dunif(0, 1)		# Non-informative priors on IDU SSA-born and CRB-born prevalences
		#	}
		}
	
	# obs_pi[nl, oth, 3] ~ dbin(pi_low[nl, oth, 1], size_pi[nl, oth, 3])		# Likelihood of overall minimum prevalence from Sanquin (others)
	
	# MLE_pi[nl, oth, 3] <- obs_pi[nl, oth, 3]/size_pi[nl, oth, 3]		# MLE of overall minimum others prevalence
	# dev_pi[nl, oth, 3] <- -2*(obs_pi[nl, oth, 3]*log(pi_low[nl, oth, 1]/MLE_pi[nl, oth, 3])+(size_pi[nl, oth, 3]-obs_pi[nl, oth, 3])*log((1-pi_low[nl, oth, 1])/(1-MLE_pi[nl, oth, 3])))		# Deviance contributions from others
	
	pi_low[nl, oth, 1] ~ dunif(0, 1)		# Non-informative prior on minimum others prevalence
	
	for(rgn in ams:rnl)		# Region counter
		{
		for(grp in sti.ecd:sti.crb)		# Subgroup counter
			{
			logit(pi_low[rgn, grp, 1]) <- lor_pi[rgn, grp]+logit(pi_low[rgn, grp, 2])		# Male minimum ecdemic, SSA-born and CRB-born STI clinic attendees HIV prevalences (on the logit scale)
			log(or_pi[rgn, grp]) <- lor_pi[rgn, grp]		# ecdemic, SSA-born and CRB-born STI clinic attendees HIV prevalence M:F odds ratios
			
			lor_pi[rgn, grp] ~ dnorm(lor_pi[rgn, tot], lor_prec[1])		# Hyper-priors on ecdemic, SSA-born and CRB-born STI clinic attendees HIV prevalence M:F log-odds ratios
			pi_low[rgn, grp, 2] ~ dunif(0, 1)		# Non-informative priors on female minimum ecdemic, SSA-born and CRB-born STI clinic attendees HIV prevalences
			}
		
		for(grp in ssa:oth)		# Subgroup counter
			{
			logit(pi[rgn, grp, 1]) <- lor_pi[rgn, grp]+logit(pi[rgn, grp, 2])		# Male SSA-born, CRB-born and other HIV prevalences (on the logit scale)
			log(or_pi[rgn, grp]) <- lor_pi[rgn, grp]		# SSA-born, CRB-born and other HIV prevalence M:F odds ratios
			
			lor_pi[rgn, grp] ~ dnorm(lor_pi[rgn, tot], lor_prec[1])		# Hyper-priors on SSA-born, CRB-born and other HIV prevalence M:F log-odds ratios
			pi[rgn, grp, 2] ~ dunif(0, 1)		# Non-informative priors on female SSA-born, CRB-born and other HIV prevalences
			}
		
		logit(pi[rgn, idu, 1]) <- lor_pi[rgn, idu]+logit(pi[rgn, idu, 2])		# Male IDU HIV prevalences (on the logit scale)
		log(or_pi[rgn, idu]) <- lor_pi[rgn, idu]		# IDU HIV prevalence M:F odds ratios
		
		lor_pi[rgn, idu] ~ dnorm(lor_pi[rgn, tot], lor_prec[1])		# Hyper-priors on IDU HIV prevalence M:F log-odds ratios
		pi[rgn, idu, 2] ~ dunif(0, 1)		# Non-informative priors on female IDU HIV prevalences
		
		lor_pi[rgn, tot] ~ dflat()		# Non-informative hyper-priors on pooled IDU, ecdemic, SSA-born and CRB-born STI clinic attendees, SSA-born, CRB-born and other HIV prevalence M:F log-odds ratios
		
		log(or_pi[rgn, tot]) <- lor_pi[rgn, tot]		# Pooled within-region HIV prevalence M:F odds ratios
		}
	
	lor_prec[1] <- pow(lor_sd[1], -2)		# Between-subgroups standard deviation of HIV prevalence M:F log-odds ratios
	
	lor_sd[1] ~ dunif(0, 5)		# Vague hyper-prior on between-subgroups standard deviation of HIV prevalence M:F log-odds ratios
	#
	
	#
	######################
	# Model for proportions diagnosed #
	######################
	
	for(gnd in 1:2)		# Gender counter
		{
		for(rgn in ams:rtd)		# Region counter
			{
			for(grp in sti.ecd:sti.crb)		# Subgroup counter
				{
				obs_delta[rgn, grp, gnd] ~ dbin(delta[rgn, grp, gnd], prd_pi[rgn, grp, gnd])		# Likelihood of proportions diagnosed from SOAP (ecdemic, SSA-born and Caribbean-born STI clinic attendees)
				
				MLE_delta[rgn, grp, gnd] <- obs_delta[rgn, grp, gnd]/prd_pi[rgn, grp, gnd]		# MLE of ecdemic, SSA-born and Caribbean-born STI clinic attendees proportions diagnosed
				dev_delta[rgn, grp, gnd] <- -2*(obs_delta[rgn, grp, gnd]*log(delta[rgn, grp, gnd]/MLE_delta[rgn, grp, gnd])+(prd_pi[rgn, grp, gnd]-obs_delta[rgn, grp, gnd])*log((1-delta[rgn, grp, gnd])/(1-MLE_delta[rgn, grp, gnd])))		# Deviance contributions from ecdemic, SSA-born and Caribbean-born STI clinic attendees
				}
			
			obs_delta[rgn, csw, gnd] ~ dbin(delta[rgn, csw, gnd], size_delta[rgn, csw, gnd])		# Likelihood of proportions diagnosed from Amsterdam Health Service (CSW)
			
			MLE_delta[rgn, csw, gnd] <- obs_delta[rgn, csw, gnd]/size_delta[rgn, csw, gnd]		# MLE of CSW proportions diagnosed
			dev_delta[rgn, csw, gnd] <- -2*(obs_delta[rgn, csw, gnd]*log((delta[rgn, csw, gnd]+equals(gnd, 1))/(MLE_delta[rgn, csw, gnd]+equals(gnd, 1)))+(size_delta[rgn, csw, gnd]-obs_delta[rgn, csw, gnd])*log((1-delta[rgn, csw, gnd])/(1-MLE_delta[rgn, csw, gnd])))		# Deviance contributions from CSW
			
			#for(grp in 1:7)		# Subgroup counter
			#	{
			#	delta[rgn, msm_sti.ecd_sti.ssa_sti.crb_ssa_crb_oth[grp], gnd] ~ dunif(0, 1)		# Non-informative priors on MSM, ecdemic, SSA-born and Caribbean-born STI clinic attendees, SSA-born, Caribbean-born and other proportions diagnosed
			#	}
			#
			#delta[rgn, idu, gnd] ~ dunif(delta_low[rgn, idu, gnd], 1)		# Informative priors on IDU proportions diagnosed
			
			delta[rgn, msm, gnd] ~ dunif(0, 1)		# Non-informative priors on MSM proportions diagnosed
			}
		
		for(grp in 1:2)		# Subgroup counter
			{
			obs_delta[ams, idu_sti[grp], gnd] ~ dbin(delta_low[ams, idu_sti[grp], gnd], size_delta[ams, idu_sti[grp], gnd])		# Likelihood of minimum proportions diagnosed from UA NIPH survey (IDU) and DWAR (all STI clinic attendees)
			obs_delta[rtd, crb_sti[grp], gnd] ~ dbin(delta[rtd, crb_sti[grp], gnd], size_delta[rtd, crb_sti[grp], gnd])		# Likelihood of proportions diagnosed from UA NIPH survey (CRB-born) and DWAR (all STI clinic attendees)
			
			MLE_delta[ams, idu_sti[grp], gnd] <- obs_delta[ams, idu_sti[grp], gnd]/size_delta[ams, idu_sti[grp], gnd]		# MLE of minimum IDU  and all STI clinic attendees proportions diagnosed
			MLE_delta[rtd, crb_sti[grp], gnd] <- obs_delta[rtd, crb_sti[grp], gnd]/size_delta[rtd, crb_sti[grp], gnd]		# MLE of CRB-born  and all STI clinic attendees proportions diagnosed
			
			dev_delta[ams, idu_sti[grp], gnd] <- -2*(obs_delta[ams, idu_sti[grp], gnd]*log(delta_low[ams, idu_sti[grp], gnd]/MLE_delta[ams, idu_sti[grp], gnd])+(size_delta[ams, idu_sti[grp], gnd]-obs_delta[ams, idu_sti[grp], gnd])*log((1-delta_low[ams, idu_sti[grp], gnd])/(1-MLE_delta[ams, idu_sti[grp], gnd])))		# Deviance contributions from IDU and all STI clinic attendees
			dev_delta[rtd, crb_sti[grp], gnd] <- -2*(obs_delta[rtd, crb_sti[grp], gnd]*log(delta[rtd, crb_sti[grp], gnd]/MLE_delta[rtd, crb_sti[grp], gnd])+(size_delta[rtd, crb_sti[grp], gnd]-obs_delta[rtd, crb_sti[grp], gnd])*log((1-delta[rtd, crb_sti[grp], gnd])/(1-MLE_delta[rtd, crb_sti[grp], gnd])))		# Deviance contributions from CRB-born and all STI clinic attendees
			
			delta_low[ams, idu_sti[grp], gnd] ~ dunif(0, 1)		# Non-informative priors on minimum IDU and STI clinic attendees proportions diagnosed
			}
		
		for(rgn in ams:rnl)		# Subgroup counter
			{
					obs_delta[rgn, prg, gnd] ~ dbin(delta[rgn, prg, gnd], size_delta[rgn, prg, gnd])		# Likelihood of proportions pregnancy screening SHM
					
					MLE_delta[rgn, prg, gnd] <- obs_delta[rgn, prg, gnd]/size_delta[rgn, prg, gnd]		# MLE of IDU and pregnant proportions diagnosed
					dev_delta[rgn, prg, gnd] <- -2*(obs_delta[rgn, prg, gnd]*log(delta[rgn, prg, gnd]/MLE_delta[rgn, prg, gnd])+(size_delta[rgn, prg, gnd]-obs_delta[rgn, prg, gnd])*log((1-delta[rgn, prg, gnd])/(1-MLE_delta[rgn, prg, gnd])))		# Deviance contributions from pregnant
					
					delta[rgn, prg, gnd] <- equals(gnd, 1)*(rho[rgn, sti.ecd, 2]*pi.delta[rgn, sti.ecd, 2]+rho[rgn, oth, 2]*pi.delta[rgn, oth, 2])/(rho[rgn, sti.ecd, 2]*pi[rgn, sti.ecd, 2]+rho[rgn, oth, 2]*pi[rgn, oth, 2])+equals(gnd, 2)*(rho[rgn, sti.end, 2]*pi.delta[rgn, sti.end, 2]+rho[rgn, mgr, 2]*pi.delta[rgn, mgr, 2])/(rho[rgn, sti.end, 2]*pi[rgn, sti.end, 2]+rho[rgn, mgr, 2]*pi[rgn, mgr, 2])		# Pregnant proportions diagnosed (when pregnant are assumed to be representative of non-IDU and non-CSW women)
			}
		
		obs_delta[rtd, idu, gnd] ~ dbin(delta_low[rtd, idu, gnd], size_delta[rtd, idu, gnd])		# Likelihood of minimum proportions diagnosed from UA NIPH survey (IDU)

		MLE_delta[rtd, idu, gnd] <- obs_delta[rtd, idu, gnd]/size_delta[rtd, idu, gnd]		# MLE of minimum IDU proportions diagnosed
		
		dev_delta[rtd, idu, gnd] <- -2*(obs_delta[rtd, idu, gnd]*log(delta_low[rtd, idu, gnd]/MLE_delta[rtd, idu, gnd])+(size_delta[rtd, idu, gnd]-obs_delta[rtd, idu, gnd])*log((1-delta_low[rtd, idu, gnd])/(1-MLE_delta[rtd, idu, gnd])))		# Deviance contributions from IDU
		
		delta_low[rtd, idu, gnd] ~ dunif(0, 1)		# Non-informative priors on minimum IDU proportions diagnosed
		
		smp_delta[ams, sti, gnd] ~ dbern(cns_delta[ams, sti, gnd])		# Introducing simplex constraints onto all STI clinic attendees diagnosed proportions
		cns_delta[ams, sti, gnd] <- step(delta[ams, sti, gnd]-delta_low[ams, sti, gnd])		# Simplex constraints onto all STI clinic attendees diagnosed proportions
		}
	
	obs_delta[ams, msm, 1] ~ dbin(delta[ams, msm, 1], size_delta[ams, msm, 1])		# Likelihood of proportions diagnosed from DWAR (STI clinic attendees MSM)
	obs_delta[rtd, msm, 1] ~ dbin(delta[rtd, msm, 1], prd_pi[rtd, msm, 1])		# Likelihood of minimum proportion diagnosed from SOAP (STI clinic attendees MSM)
	
	MLE_delta[rtd, msm, 1] <- obs_delta[rtd, msm, 1]/prd_pi[rtd, msm, 1]		# MLE of minimum STI clinic attendees MSM proportions diagnosed
	MLE_delta[ams, msm, 1] <- obs_delta[ams, msm, 1]/size_delta[ams, msm, 1]		# MLE of STI clinic attendees MSM proportions diagnosed
	
	dev_delta[ams, msm, 1] <- -2*(obs_delta[ams, msm, 1]*log(delta[ams, msm, 1]/MLE_delta[ams, msm, 1])+(size_delta[ams, msm, 1]-obs_delta[ams, msm, 1])*log((1-delta[ams, msm, 1])/(1-MLE_delta[ams, msm, 1])))		# Deviance contribution from STI clinic attendees MSM
	dev_delta[rtd, msm, 1] <- -2*(obs_delta[rtd, msm, 1]*log(delta[rtd, msm, 1]/MLE_delta[rtd, msm, 1])+(prd_pi[rtd, msm, 1]-obs_delta[rtd, msm, 1])*log((1-delta[rtd, msm, 1])/(1-MLE_delta[rtd, msm, 1])))		# Deviance contributions from STI clinic attendees MSM
	
	for(rgn in ams:rnl)		# Region counter
		{
		delta[rgn, csw, 1] <- 0		# Simplifying assumption on male CSW proportion diagnosed
		delta[rgn, csw, 2] ~ dunif(0, 1)		# Non-informative prior on female CSW proportion diagnosed
		}
	
	for(gnd in 1:2)		# Gender counter
		{
		for(grp in sti.ecd:sti.crb)		# Subgroup counter
			{
			obs_delta[rnl, grp, gnd] ~ dbin(delta[rnl, grp, gnd], prd_pi[rnl, grp, gnd])		# Likelihood of proportions diagnosed from SOAP (ecdemic, SSA-born and Caribbean-born STI clinic attendees)
			
			MLE_delta[rnl, grp, gnd] <- obs_delta[rnl, grp, gnd]/prd_pi[rnl, grp, gnd]		# MLE of ecdemic, SSA-born and Caribbean-born STI clinic attendees proportions diagnosed
			dev_delta[rnl, grp, gnd] <- -2*(obs_delta[rnl, grp, gnd]*log(delta[rnl, grp, gnd]/MLE_delta[rnl, grp, gnd])+(prd_pi[rnl, grp, gnd]-obs_delta[rnl, grp, gnd])*log((1-delta[rnl, grp, gnd])/(1-MLE_delta[rnl, grp, gnd])))		# Deviance contributions from ecdemic, SSA-born and Caribbean-born STI clinic attendees
			}
		
		for(grp in ssa:crb)		# Subgroup counter
			{
			obs_delta[rnl, grp, gnd] ~ dbin(delta[rnl, grp, gnd], size_delta[rnl, grp, gnd])		# Likelihood of proportions diagnosed from UA survey (SSA-born and CRB-born)
			
			MLE_delta[rnl, grp, gnd] <- obs_delta[rnl, grp, gnd]/size_delta[rnl, grp, gnd]		# MLE of SSA-born and CRB-born proportions diagnosed
			dev_delta[rnl, grp, gnd] <- -2*(obs_delta[rnl, grp, gnd]*log(delta[rnl, grp, gnd]/MLE_delta[rnl, grp, gnd])+(size_delta[rnl, grp, gnd]-obs_delta[rnl, grp, gnd])*log((1-delta[rnl, grp, gnd])/(1-MLE_delta[rnl, grp, gnd])))		# Deviance contributions from SSA-born and CRB-born
			}
		
		obs_delta[rnl, idu, gnd] ~ dbin(delta_low[rnl, idu, gnd], size_delta[rnl, idu, gnd])		# Likelihood of minimum proportions diagnosed from UA survey (IDU)
		
		MLE_delta[rnl, idu, gnd] <- obs_delta[rnl, idu, gnd]/size_delta[rnl, idu, gnd]		# MLE of minimum IDU proportions diagnosed
		dev_delta[rnl, idu, gnd] <- -2*(obs_delta[rnl, idu, gnd]*log(delta_low[rnl, idu, gnd]/MLE_delta[rnl, idu, gnd])+(size_delta[rnl, idu, gnd]-obs_delta[rnl, idu, gnd])*log((1-delta_low[rnl, idu, gnd])/(1-MLE_delta[rnl, idu, gnd])))		# Deviance contributions from IDU
	
	#for(grp in 1:7)		# Subgroup counter
	#	{
	#	delta[rnl, msm_sti.ecd_sti.ssa_sti.crb_ssa_crb_oth[grp], gnd] ~ dunif(0, 1)		# Non-informative priors on MSM, ecdemic, SSA-born and Caribbean-born STI clinic attendees, SSA-born, Caribbean-born and other proportions diagnosed
	#	}
	
	delta[rnl, msm, gnd] ~ dunif(0, 1)		# Non-informative priors on MSM proportions diagnosed
	delta_low[rnl, idu, gnd] ~ dunif(0, 1)		# Non-informative priors on IDU proportions diagnosed
	#delta[rnl, idu, gnd] ~ dunif(delta_low[rnl, idu, gnd], 1)		# Informative priors on IDU proportions diagnosed
	}
	
	for(rgn in ams:rnl)		# Region counter
		{
		for(grp in sti.ecd:oth)		# Subgroup counter
			{
			logit(delta[rgn, grp, 1]) <- lor_delta[rgn, grp]+logit(delta[rgn, grp, 2])		# Male ecdemic, SSA-born and CRB-born STI clinic attendees, SSA-born, CRB-born and other proportions diagnosed (on the logit scale)
			log(or_delta[rgn, grp]) <- lor_delta[rgn, grp]		# Ecdemic, SSA-born and CRB-born STI clinic attendees, SSA-born, CRB-born and other proportion diagnosed M:F odds ratios
			
			lor_delta[rgn, grp] ~ dnorm(lor_delta[rgn, tot], lor_prec[2])		# Hyper-priors on ecdemic, SSA-born and CRB-born STI clinic attendees, SSA-born, CRB-born and other proportion diagnosed M:F log-odds ratios
			delta[rgn, grp, 2] ~ dunif(0, 1)		# Non-informative priors on female ecdemic, SSA-born and CRB-born STI clinic attendees, SSA-born, CRB-born and other proportions diagnosed
			}
		
		logit(delta[rgn, idu, 1]) <- lor_delta[rgn, idu]+logit(delta[rgn, idu, 2])		# Male IDU proportions diagnosed (on the logit scale)
		log(or_delta[rgn, idu]) <- lor_delta[rgn, idu]		# IDU proportion diagnosed M:F odds ratios
		
		lor_delta[rgn, idu] ~ dnorm(lor_delta[rgn, tot], lor_prec[2])		# Hyper-priors on IDU proportion diagnosed M:F log-odds ratios
		delta[rgn, idu, 2] ~ dunif(0, 1)		# Non-informative priors on female IDU proportions diagnosed
		
		lor_delta[rgn, tot] ~ dflat()		# Non-informative hyper-priors on pooled IDU, ecdemic, SSA-born and CRB-born STI clinic attendees, SSA-born, CRB-born and other proportion diagnosed M:F log-odds ratios
		
		log(or_delta[rgn, tot]) <- lor_delta[rgn, tot]		# Pooled within-region proportion diagnosed M:F odds ratios
		}
	
	lor_prec[2] <- pow(lor_sd[2], -2)		# Between-subgroups and pooled standard deviations of proportion diagnosed M:F log-odds ratios
	
	lor_sd[2] ~ dunif(0, 5)		# Vague hyper-priors on between-subgroups and pooled standard deviations of proportion diagnosed M:F log-odds ratios
	#
	
	#
	#####################
	# Model for diagnosed infections #
	#####################
	
	for(rgn in ams:rtd)		# Region counter
		{
		for(gnd in 1:2)		# Gender counter
			{
			obs_xi[rgn, tot, gnd] ~ dpois(prd_delta_low[rgn, gnd])		# MLE of total diagnosed infections
			
			MLE_xi[rgn, tot, gnd] <- obs_xi[rgn, tot, gnd]		# MLE of total diagnosed infections
			dev_xi[rgn, tot, gnd] <- -2*(MLE_xi[rgn, tot, gnd]-prd_delta_low[rgn, gnd]+obs_xi[rgn, tot, gnd]*log(prd_delta_low[rgn, gnd]/MLE_xi[rgn, tot, gnd]))		# Deviance contributions
			
			prd_delta_low[rgn, gnd] <- prd_delta[rgn, tot, gnd]-(1-equals(rgn, ams)*gamma[rgn, idu, gnd])*prd_delta[rgn, idu, gnd]		# Total diagnosed non-IDU infections
			
			obs_xi[rgn, idu, gnd] ~ dbin(psi_low[rgn, gnd], size_xi[rgn, idu, gnd])		# Likelihood of minimum diagnosis proportions from HMF (IDU)
			
			MLE_xi[rgn, idu, gnd] <- obs_xi[rgn, idu, gnd]/size_xi[rgn, idu, gnd]		# MLE of IDU minimum diagnosis proportions
			dev_xi[rgn, idu, gnd] <- -2*(obs_xi[rgn, idu, gnd]*log(psi_low[rgn, gnd]/MLE_xi[rgn, idu, gnd])+(size_xi[rgn, idu, gnd]-obs_xi[rgn, idu, gnd])*log((1-psi_low[rgn, gnd])/(1-MLE_xi[rgn, idu, gnd])))		# Deviance contributions from IDU
			
			gamma[rgn, idu, gnd] ~ dunif(0, 1)		# Non-informative priors on underreporting rates of IDU diagnosed infections
			
			psi_low[rgn, gnd] <- (equals(rgn, ams)*gamma[rgn, idu, gnd]+equals(rgn, rtd))*psi[rgn, idu, gnd]		# Minimum IDU exposure probabilities
			psi[rgn, idu, gnd] <- xi[rgn, idu, gnd]/(1-equals(gnd, 1)*xi[rgn, msm, 3])		# IDU exposure probabilities
			
			size_xi[rgn, msm, gnd] <- obs_xi[rgn, tot, gnd]-obs_xi[rgn, unk, gnd]		# Known exposed cases
			size_xi[rgn, idu, gnd] <- size_xi[rgn, msm, gnd]-equals(gnd, 1)*obs_xi[rgn, msm, 3]		# Known exposed heterosexual cases
			
			for(grp in ssa.all:crb.all)		# Subgroup counter
				{
				obs_xi[rgn, grp, gnd] ~ dbin(psi[rgn, grp, gnd], size_xi[rgn, grp, gnd])		# Likelihood of diagnosis proportion from HMF (all SSA-born and all Caribbean-born)
				
				MLE_xi[rgn, grp, gnd] <- obs_xi[rgn, grp, gnd]/size_xi[rgn, grp, gnd]		# MLE of all SSA-born and all Caribbean-born diagnosis proportions
				dev_xi[rgn, grp, gnd] <- -2*(obs_xi[rgn, grp, gnd]*log(psi[rgn, grp, gnd]/MLE_xi[rgn, grp, gnd])+(size_xi[rgn, grp, gnd]-obs_xi[rgn, grp, gnd])*log((1-psi[rgn, grp, gnd])/(1-MLE_xi[rgn, grp, gnd])))		# Deviance contributions from all SSA-born and all Caribbean-born
				
				size_xi[rgn, grp, gnd] <- size_xi[rgn, idu, gnd]-obs_xi[rgn, idu, gnd]-equals(grp, crb.all)*obs_xi[rgn, ssa.all, gnd]		# Exposed heterosexual non-IDU (and non-SSA-born) cases
				psi[rgn, grp, gnd] <- xi[rgn, grp, gnd]/(1-equals(gnd, 1)*xi[rgn, msm, 3]-xi[rgn, idu, gnd]-equals(grp, crb.all)*xi[rgn, ssa.all, gnd])		# All SSA-born and all Caribbean-born exposure probabilities
				}
			}
		
		obs_xi[rgn, msm, 3] ~ dbin(xi_low[rgn, msm, 3], size_xi[rgn, msm, 1])		# Likelihood of minimum diagnosis proportion from HMF (all MSM)
		
		MLE_xi[rgn, msm, 3] <- obs_xi[rgn, msm, 3]/size_xi[rgn, msm, 1]		# MLE of all MSM minimum diagnosis proportion
		dev_xi[rgn, msm, 3] <- -2*(obs_xi[rgn, msm, 3]*log(xi_low[rgn, msm, 3]/MLE_xi[rgn, msm, 3])+(size_xi[rgn, msm, 1]-obs_xi[rgn, msm, 3])*log((1-xi_low[rgn, msm, 3])/(1-MLE_xi[rgn, msm, 3])))		# Deviance contribution from all MSM
		
		obs_gamma[rgn] ~ dbin(gamma[rgn, msm, 2], size_gamma[rgn])		# Likelihood of under-reporting diagnosed fractions from Schorer Monitor (all MSM)
		
		MLE_gamma[rgn] <- obs_gamma[rgn]/size_gamma[rgn]		# MLE of all MSM under-reporting diagnosed fractions
		dev_gamma[rgn] <- -2*(obs_gamma[rgn]*log(gamma[rgn, msm, 2]/MLE_gamma[rgn])+(size_gamma[rgn]-obs_gamma[rgn])*log((1-gamma[rgn, msm, 2])/(1-MLE_gamma[rgn])))		# Deviance contribution from all MSM
		
		xi_low[rgn, msm, 3] <- gamma[rgn, msm, 2]*xi[rgn, msm, 3]		# All MSM minimum diagnosis proportion
		gamma[rgn, msm, 2] ~ dunif(0, 1)		# Non-informative priors on all MSM under-reporting diagnosed fractions
		}
	
	for(gnd in 1:2)		# Gender counter
		{
		obs_xi[rnl, tot, gnd] ~ dpois(prd_delta_low[rnl, gnd])		# MLE of total diagnosed infections
		
		MLE_xi[rnl, tot, gnd] <- obs_xi[rnl, tot, gnd]		# MLE of total diagnosed infections
		dev_xi[rnl, tot, gnd] <- -2*(MLE_xi[rnl, tot, gnd]-prd_delta_low[rnl, gnd]+obs_xi[rnl, tot, gnd]*log(prd_delta_low[rnl, gnd]/MLE_xi[rnl, tot, gnd]))		# Deviance contributions
		
		prd_delta_low[rnl, gnd] <- prd_delta[rnl, tot, gnd]-prd_delta[rnl, idu, gnd]		# Total diagnosed non-IDU infections
		
		obs_xi[rnl, idu, gnd] ~ dbin(psi[rnl, idu, gnd], size_xi[rnl, idu, gnd])		# Likelihood of minimum diagnosis proportions from HMF (IDU)
		
		MLE_xi[rnl, idu, gnd] <- obs_xi[rnl, idu, gnd]/size_xi[rnl, idu, gnd]		# MLE of IDU minimum diagnosis proportions
		dev_xi[rnl, idu, gnd] <- -2*(obs_xi[rnl, idu, gnd]*log(psi[rnl, idu, gnd]/MLE_xi[rnl, idu, gnd])+(size_xi[rnl, idu, gnd]-obs_xi[rnl, idu, gnd])*log((1-psi[rnl, idu, gnd])/(1-MLE_xi[rnl, idu, gnd])))		# Deviance contributions from IDU
		
		psi[rnl, idu, gnd] <- xi[rnl, idu, gnd]/(1-equals(gnd, 1)*xi[rnl, msm, 3])		# IDU exposure probabilities
		
		size_xi[rnl, msm, gnd] <- obs_xi[rnl, tot, gnd]-obs_xi[rnl, unk, gnd]		# Known exposed cases
		size_xi[rnl, idu, gnd] <- size_xi[rnl, msm, gnd]-equals(gnd, 1)*obs_xi[rnl, msm, 3]		# Known exposed heterosexual cases
		
		for(grp in ssa.all:crb.all)		# Subgroup counter
			{
			obs_out[rnl, grp, gnd] ~ dbin(out_upp[rnl, grp, gnd], size_out[rnl, grp, gnd])		# Likelihood of maximum STI clinic diagnosis from RIVM (all SSA-born and Caribbean-born)
			
			MLE_out[rnl, grp, gnd] <- obs_out[rnl, grp, gnd]/size_out[rnl, grp, gnd]		# MLE of all SSA-born and Caribbean-born maximum diagnosis proportions
			dev_out[rnl, grp, gnd] <- -2*(obs_out[rnl, grp, gnd]*log(out_upp[rnl, grp, gnd]/MLE_out[rnl, grp, gnd])+(size_out[rnl, grp, gnd]-obs_out[rnl, grp, gnd])*log((1-out_upp[rnl, grp, gnd])/(1-MLE_out[rnl, grp, gnd])))		# Deviance contributions from all SSA-born and Caribbean-born
			
			out_upp[rnl, grp, gnd] ~ dunif(0, 1)		# Informative priors on maximum fractions of migrant infections diagnosed in STI clinics
			
			out[rnl, grp, gnd] <- prd_delta[rnl, grp-8, gnd]/prd_delta[rnl, grp, gnd]		# Fractions of migrant infections diagnosed in STI clinics
			
			obs_xi[rnl, grp, gnd] ~ dbin(psi[rnl, grp, gnd], size_xi[rnl, grp, gnd])		# Likelihood of diagnosis proportion from HMF (all SSA-born and all Caribbean-born)
			
			MLE_xi[rnl, grp, gnd] <- obs_xi[rnl, grp, gnd]/size_xi[rnl, grp, gnd]		# MLE of all SSA-born and all Caribbean-born diagnosis proportions
			dev_xi[rnl, grp, gnd] <- -2*(obs_xi[rnl, grp, gnd]*log(psi[rnl, grp, gnd]/MLE_xi[rnl, grp, gnd])+(size_xi[rnl, grp, gnd]-obs_xi[rnl, grp, gnd])*log((1-psi[rnl, grp, gnd])/(1-MLE_xi[rnl, grp, gnd])))		# Deviance contributions from all SSA-born and all Caribbean-born
			
			size_xi[rnl, grp, gnd] <- size_xi[rnl, idu, gnd]-obs_xi[rnl, idu, gnd]-equals(grp, crb.all)*obs_xi[rnl, ssa.all, gnd]		# Exposed heterosexual non-IDU (and non-SSA-born) cases
			psi[rnl, grp, gnd] <- xi[rnl, grp, gnd]/(1-equals(gnd, 1)*xi[rnl, msm, 3]-xi[rnl, idu, gnd]-equals(grp, crb.all)*xi[rnl, ssa.all, gnd])		# All SSA-born and all Caribbean-born exposure probabilities
			
			#size_xi[rnl, grp, gnd] <- size_xi[rnl, idu, gnd]-obs_xi[rnl, idu, gnd]-step(grp-sti.crb)*obs_xi[rnl, sti.ssa, gnd]-step(grp-ssa)*obs_xi[rnl, sti.crb, gnd]-equals(grp, crb)*obs_xi[rnl, ssa, gnd]		# Exposed heterosexual non-IDU (and non-SSA-born) cases
			#psi[rnl, grp, gnd] <- xi[rnl, grp, gnd]/(1-equals(gnd, 1)*xi[rnl, msm, 3]-xi[rnl, idu, gnd]-step(grp-sti.crb)*xi[rnl, sti.ssa, gnd]-step(grp-ssa)*xi[rnl, sti.crb, gnd]-equals(grp, crb)*xi[rnl, ssa, gnd])		# All SSA-born and all Caribbean-born exposure probabilities
			}
		}
	
	obs_xi[rnl, msm, 3] ~ dbin(xi_low[rnl, msm, 3], size_xi[rnl, msm, 1])		# Likelihood of minimum diagnosis proportion from HMF (all MSM)
	
	MLE_xi[rnl, msm, 3] <- obs_xi[rnl, msm, 3]/size_xi[rnl, msm, 1]		# MLE of all MSM minimum diagnosis proportion
	dev_xi[rnl, msm, 3] <- -2*(obs_xi[rnl, msm, 3]*log(xi_low[rnl, msm, 3]/MLE_xi[rnl, msm, 3])+(size_xi[rnl, msm, 1]-obs_xi[rnl, msm, 3])*log((1-xi_low[rnl, msm, 3])/(1-MLE_xi[rnl, msm, 3])))		# Deviance contribution from all MSM
	
	obs_gamma[rnl] ~ dbin(gamma[rnl, msm, 2], size_gamma[rnl])		# Likelihood of under-reporting diagnosed fractions from Schorer Monitor (all MSM)
	
	MLE_gamma[rnl] <- obs_gamma[rnl]/size_gamma[rnl]		# MLE of all MSM under-reporting diagnosed fractions
	dev_gamma[rnl] <- -2*(obs_gamma[rnl]*log(gamma[rnl, msm, 2]/MLE_gamma[rnl])+(size_gamma[rnl]-obs_gamma[rnl])*log((1-gamma[rnl, msm, 2])/(1-MLE_gamma[rnl])))		# Deviance contribution from all MSM
	
	xi_low[rnl, msm, 3] <- gamma[rnl, msm, 2]*xi[rnl, msm, 3]		# All MSM minimum diagnosis proportion
	gamma[rnl, msm, 2] ~ dunif(0, 1)		# Non-informative priors on all MSM under-reporting diagnosed fractions
	#
	
	#
	##########
	# Miscellanea  #
	##########
	
	for(rgn in ams:rnl)		# Region counter
		{
		for(gnd in 1:2)		# Gender counter
			{
			for (grp in msm:oth)		# Subgroup counter
				{
				pi.delta[rgn, grp, gnd] <- pi[rgn, grp, gnd]*delta[rgn, grp, gnd]		# Diagnosed prevalences
				pi.nodelta[rgn, grp, gnd] <- pi[rgn, grp, gnd]*(1-delta[rgn, grp, gnd])		# Undiagnosed prevalences
				xi[rgn, grp, gnd] <- prd_delta[rgn, grp, gnd]/(equals(grp, msm)*prd_delta[rgn, tot, 1]+step(grp-idu)*prd_delta[rgn, tot, gnd])		# Relative predicted diagnosed infections
				
				prd_rho[rgn, grp, gnd] <- rho[rgn, grp, gnd]*(equals(grp, msm)*size_rho[rgn, 1]+step(grp-idu)*size_rho[rgn, gnd])		# Predicted subgroup sizes
				prd_pi[rgn, grp, gnd] <- pi[rgn, grp, gnd]*prd_rho[rgn, grp, gnd]		# Predicted infections
				prd_nopi[rgn, grp, gnd] <- (1-pi[rgn, grp, gnd])*prd_rho[rgn, grp, gnd]		# Predicted uninfections
				prd_delta[rgn, grp, gnd] <- delta[rgn, grp, gnd]*prd_pi[rgn, grp, gnd]		# Predicted diagnosed infections
				prd_nodelta[rgn, grp, gnd] <- (1-delta[rgn, grp, gnd])*prd_pi[rgn, grp, gnd]		# Predicted undiagnosed infections
				}
			
			for(grp in sti.end:tot)		# Subgroup counter
				{
				rho[rgn, grp, gnd] <- prd_rho[rgn, grp, gnd]/size_rho[rgn, gnd]		# Total subgroup proportions by gender
				pi[rgn, grp, gnd] <- prd_pi[rgn, grp, gnd]/prd_rho[rgn, grp, gnd]		# Total prevalences by gender
				delta[rgn, grp, gnd] <- prd_delta[rgn, grp, gnd]/prd_pi[rgn, grp, gnd]		# Total proportions diagnosed by gender
				pi.delta[rgn, grp, gnd] <- pi[rgn, grp, gnd]*delta[rgn, grp, gnd]		# Total diagnosed prevalences by gender
				pi.nodelta[rgn, grp, gnd] <- pi[rgn, grp, gnd]*(1-delta[rgn, grp, gnd])		# Total undiagnosed prevalences by gender
				xi[rgn, grp, gnd] <- prd_delta[rgn, grp, gnd]/prd_delta[rgn, tot, gnd]		# Total exposure probabilities by gender
				
				prd_rho[rgn, grp, gnd] <- step(sti-grp)*(sum(prd_rho[rgn, sti.ssa:sti.crb, gnd])+equals(grp, sti)*prd_rho[rgn, sti.ecd, gnd])+equals(grp, mgr)*sum(prd_rho[rgn, ssa:crb, gnd])+equals(grp, ssa.all)*(prd_rho[rgn, sti.ssa, gnd]+prd_rho[rgn, ssa, gnd])+equals(grp, crb.all)*(prd_rho[rgn, sti.crb, gnd]+prd_rho[rgn, crb, gnd])+equals(grp, tot)*(equals(gnd, 1)*prd_rho[rgn, msm, 3]+sum(prd_rho[rgn, idu: oth, gnd]))		# Total predicted subgroup sizes by gender
				prd_pi[rgn, grp, gnd] <- step(sti-grp)*(sum(prd_pi[rgn, sti.ssa:sti.crb, gnd])+equals(grp, sti)*prd_pi[rgn, sti.ecd, gnd])+equals(grp, mgr)*sum(prd_pi[rgn, ssa:crb, gnd])+equals(grp, ssa.all)*(prd_pi[rgn, sti.ssa, gnd]+prd_pi[rgn, ssa, gnd])+equals(grp, crb.all)*(prd_pi[rgn, sti.crb, gnd]+prd_pi[rgn, crb, gnd])+equals(grp, tot)*(equals(gnd, 1)*prd_pi[rgn, msm, 3]+sum(prd_pi[rgn, idu: oth, gnd]))		# Total predicted infections by gender
				prd_nopi[rgn, grp, gnd] <- prd_rho[rgn, grp, gnd]-prd_pi[rgn, grp, gnd]		# Total predicted uninfections by gender
				prd_delta[rgn, grp, gnd] <- step(sti-grp)*(sum(prd_delta[rgn, sti.ssa:sti.crb, gnd])+equals(grp, sti)*prd_delta[rgn, sti.ecd, gnd])+equals(grp, mgr)*sum(prd_delta[rgn, ssa:crb, gnd])+equals(grp, ssa.all)*(prd_delta[rgn, sti.ssa, gnd]+prd_delta[rgn, ssa, gnd])+equals(grp, crb.all)*(prd_delta[rgn, sti.crb, gnd]+prd_delta[rgn, crb, gnd])+equals(grp, tot)*(equals(gnd, 1)*prd_delta[rgn, msm, 3]+sum(prd_delta[rgn, idu: oth, gnd]))		# Total predicted diagnosed infections by gender
				prd_nodelta[rgn, grp, gnd] <- prd_pi[rgn, grp, gnd]-prd_delta[rgn, grp, gnd]		# Total predicted undiagnosed infections by gender
				}
			}
		
		for(grp in msm:tot)		# Subgroup counter
			{
			rho[rgn, grp, 3] <- prd_rho[rgn, grp, 3]/((1-equals(grp, csw))*size_rho[rgn, 1]+(1-equals(grp, msm))*size_rho[rgn, 2])		# Total subgroup(s) proportions
			pi[rgn, grp, 3] <- prd_pi[rgn, grp, 3]/prd_rho[rgn, grp, 3]		# Total prevalences by subgroup(s)
			delta[rgn, grp, 3] <- prd_delta[rgn, grp, 3]/prd_pi[rgn, grp, 3]		# Total proportions diagnosed by subgroup(s)
			pi.delta[rgn, grp, 3] <- pi[rgn, grp, 3]*delta[rgn, grp, 3]		# Total diagnosed prevalences by subgroup(s)
			pi.nodelta[rgn, grp, 3] <- pi[rgn, grp, 3]*(1-delta[rgn, grp, 3])		# Total undiagnosed prevalences by subgroup(s)
			xi[rgn, grp, 3] <- prd_delta[rgn, grp, 3]/(prd_delta[rgn, tot, 3]-equals(grp, msm)*prd_delta[rgn, tot, 2])		# Total exposure probabilities by subgroup(s)
			
			prd_rho[rgn, grp, 3] <- sum(prd_rho[rgn, grp, 1:2])		# Total predicted subgroup(s) sizes
			prd_pi[rgn, grp, 3] <- sum(prd_pi[rgn, grp, 1:2])		# Total predicted infections by subgroup(s)
			prd_nopi[rgn, grp, 3] <- sum(prd_nopi[rgn, grp, 1:2])		# Total predicted uninfections by subgroup(s)
			prd_delta[rgn, grp, 3] <- sum(prd_delta[rgn, grp, 1:2])		# Total predicted diagnosed infections by subgroup(s)
			prd_nodelta[rgn, grp, 3] <- sum(prd_nodelta[rgn, grp, 1:2])		# Total predicted undiagnosed infections by subgroup(s)
			}
		}
	
	for(grp in msm:tot)		# Subgroup counter
		{
		for(gnd in 1:2)		# Gender counter
			{
			rho[nl, grp, gnd] <- prd_rho[nl, grp, gnd]/(equals(grp, msm)*sum(size_rho[ams:rnl, 1])+step(grp-idu)*sum(size_rho[ams:rnl, gnd]))		# Overall subgroup(s) proportions by gender
			pi[nl, grp, gnd] <- prd_pi[nl, grp, gnd]/(prd_rho[nl, grp, gnd]+equals(grp, csw))		# Overall prevalences by subgroup(s) and gender
			delta[nl, grp, gnd] <- prd_delta[nl, grp, gnd]/(prd_pi[nl, grp, gnd]+equals(grp, csw))		# Overall proportions diagnosed by subgroup(s) and gender
			pi.delta[nl, grp, gnd] <- pi[nl, grp, gnd]*delta[nl, grp, gnd]		# Overall diagnosed prevalences by subgroup(s) and gender
			pi.nodelta[nl, grp, gnd] <- pi[nl, grp, gnd]*(1-delta[nl, grp, gnd])		# Overall undiagnosed prevalences by subgroup(s) and gender
			xi[nl, grp, gnd] <- prd_delta[nl, grp, gnd]/(equals(grp, msm)*prd_delta[nl, tot, 1]+step(grp-idu)*prd_delta[nl, tot, gnd])		# Overall exposure probabilities by subgroup(s) and gender
			
			prd_rho[nl, grp, gnd] <- sum(prd_rho[ams:rnl, grp, gnd])		# Overall predicted subgroup sizes by subgroup(s) and gender
			prd_pi[nl, grp, gnd] <- sum(prd_pi[ams:rnl, grp, gnd])		# Overall predicted infections by subgroup(s) and gender
			prd_nopi[nl, grp, gnd] <- sum(prd_nopi[ams:rnl, grp, gnd])		# Overall predicted uninfections by subgroup(s) and gender
			prd_delta[nl, grp, gnd] <- sum(prd_delta[ams:rnl, grp, gnd])		# Overall predicted diagnosed infections by subgroup(s) and gender
			prd_nodelta[nl, grp, gnd] <- sum(prd_nodelta[ams:rnl, grp, gnd])		# Overall predicted undiagnosed infections by subgroup(s) and gender
			}
		
		rho[nl, grp, 3] <- prd_rho[nl, grp, 3]/((1-equals(grp, csw))*sum(size_rho[ams:rnl, 1])+(1-equals(grp, msm))*sum(size_rho[ams:rnl, 2]))		# Overall subgroup(s) proportions
		pi[nl, grp, 3] <- prd_pi[nl, grp, 3]/prd_rho[nl, grp, 3]		# Overall prevalences by subgroup(s)
		delta[nl, grp, 3] <- prd_delta[nl, grp, 3]/prd_pi[nl, grp, 3]		# Overall proportions diagnosed by subgroup(s)
		pi.delta[nl, grp, 3] <- pi[nl, grp, 3]*delta[nl, grp, 3]		# Overall diagnosed prevalences by subgroup(s)
		pi.nodelta[nl, grp, 3] <- pi[nl, grp, 3]*(1-delta[nl, grp, 3])		# Overall undiagnosed prevalences by subgroup(s)
		xi[nl, grp, 3] <- prd_delta[nl, grp, 3]/(prd_delta[nl, tot, 3]-equals(grp, msm)*prd_delta[nl, tot, 2])		# Overall exposure probabilities by subgroup(s)
		
		prd_rho[nl, grp, 3] <- sum(prd_rho[nl, grp, 1:2])		# Overall predicted subgroup sizes by subgroup(s)
		prd_pi[nl, grp, 3] <- sum(prd_pi[nl, grp, 1:2])		# Overall predicted infections by subgroup(s)
		prd_nopi[nl, grp, 3] <- sum(prd_nopi[nl, grp, 1:2])		# Overall predicted uninfections by subgroup(s)
		prd_delta[nl, grp, 3] <- sum(prd_delta[nl, grp, 1:2])		# Overall predicted diagnosed infections by subgroup(s)
		prd_nodelta[nl, grp, 3] <- sum(prd_nodelta[nl, grp, 1:2])		# Overall predicted undiagnosed infections by subgrup(s)
		}
	#
	
	#
	#############
	# Prior assumptions #
	#############
	
	for(rgn in ams:rnl)		# Region counter
		{
		for(gnd in 1:2)		# Gender counter
			{
			for(grp in ssa:crb)		# Subgroup counter
				{
				smp_pi[rgn, grp, gnd] ~ dbern(cns_pi[rgn, grp, gnd])		# Introducing simplex constraints onto SSA-born and CRB-born prevalences
				smp_delta[rgn, grp-2, gnd] ~ dbern(cns_delta[rgn, grp-2, gnd])		# Introducing simplex constraints onto SSA-born and CRB-born STI clinic attendees proportions diagnosed
				
				cns_pi[rgn, grp, gnd] <- step(pi[rgn, grp-2, gnd]-pi[rgn, grp, gnd])		# Simplex constraints onto SSA-born and CRB-born prevalences
				cns_delta[rgn, grp-2, gnd] <- step(delta[rgn, grp-2, gnd]-delta[rgn, grp, gnd])		# Simplex constraints onto SSA-born and CRB-born STI clinic attendees proportions diagnosed
				}
			
			smp_delta[rgn, idu, gnd] ~ dbern(cns_delta[rgn, idu, gnd])		# Introducing simplex constraints onto IDU proportions diagnosed
			cns_delta[rgn, idu, gnd] <- step(delta[rgn, idu, gnd]-delta_low[rgn, idu, gnd])		# Simplex constraints onto IDU proportions diagnosed
			
			smp_delta[rgn, ssa, gnd] ~ dbern(cns_delta[rgn, ssa, gnd])		# Introducing simplex constraints onto SSA-born and CRB-born proportions diagnosed
			cns_delta[rgn, ssa, gnd] <- step(delta[rgn, crb, gnd]-delta[rgn, ssa, gnd])		# Simplex constraints onto SSA-born and CRB-born proportions diagnosed
			
			smp_delta[rgn, crb, gnd] ~ dbern(cns_delta[rgn, crb, gnd])		# Introducing simplex constraints onto all STI clinic attendees proportions diagnosed
			cns_delta[rgn, crb, gnd] <- step(min(delta[rgn, msm, 1], ranked(delta[rgn, sti.ecd:sti.crb, gnd], 1))-.2)		# Simplex constraints onto all STI clinic attendees proportions diagnosed
			
			cns_pi[rgn, oth, gnd] <- min(equals(gnd, 1)*pi[rgn, msm, 3]+equals(gnd, 2)*pi[rgn, csw, 2], min(pi[rgn, idu, gnd], ranked(pi[rgn, sti.ecd:crb, gnd], 1)))		# Introducing simplex constraints onto others prevalences
			#pi[rgn, oth, gnd] ~ dunif(pi_low[nl, oth, 1], cns_pi[rgn, oth, gnd])		# Simplex constraints onto others prevalences
			}
		
		smp_pi[rgn, msm, 3] ~ dbern(cns_pi[rgn, msm, 3])		# Introducing simplex constraints onto STI clinic attendees prevalences
		smp_delta[rgn, msm, 1] ~ dbern(cns_delta[rgn, msm, 1])		# Introducing simplex constraints onto all MSM proportions diagnosed
		smp_delta[rgn, msm, 2] ~ dbern(cns_delta[rgn, msm, 2])		# Introducing simplex constraints onto non-STI attending MSM proportions diagnosed
		
		cns_pi[rgn, msm, 3] <- step(pi[rgn, msm, 1]-pi[rgn, msm, 2])		# Simplex constraints onto STI clinic attendees prevalences
		cns_delta[rgn, msm, 1] <- step(delta[rgn, msm, 1]-delta[rgn, msm, 2])		# Simplex constraints onto all MSM proportions diagnosed
		cns_delta[rgn, msm, 2] <- step(delta[rgn, msm, 2]-ranked(delta[rgn, ssa:crb, 1], 2))		# Simplex constraints onto non-STI attending MSM proportions diagnosed
		}
	
	for(rgn in rtd:rnl)		# Region counter
		{
		smp_rho[rgn, msm, 3] ~ dbern(cns_rho[rgn, msm, 3])		# Introducing simplex constraints onto all MSM subgroup proportion
		cns_rho[rgn, msm, 3] <- step(.05-rho[rgn, msm, 3])		# Simplex constraints onto all MSM subgroup proportion
		}
	
	for(gnd in 1:2)		# Gender counter
		{
		for(grp in ssa.all:crb.all)		# Subgroup counter
			{
			smp_delta[rnl, grp, gnd] ~ dbern(cns_delta[rnl, grp, gnd])		# Introducing simplex constraints onto fractions of migrant infections diagnosed in STI clinics
			cns_delta[rnl, grp, gnd] <- step(out_upp[rnl, grp, gnd]-out[rnl, grp, gnd])		# Simplex constraints onto fractions of migrant infections diagnosed in STI clinics
			}
		
		smp_pi[ams, idu, gnd] ~ dbern(cns_pi[ams, idu, gnd])		# Introducing simplex constraints onto IDU prevalence
		smp_pi[rnl, msm, gnd] ~ dbern(cns_pi[rnl, msm, gnd])		# Introducing simplex constraints onto non-STI clinic attendees MSM prevalences
		
		cns_pi[ams, idu, gnd] <- step(pi_max[ams, idu, gnd]-pi[ams, idu, gnd])		# Simplex constraints onto IDU prevalences
		cns_pi[rnl, msm, gnd] <- step(pi[ams, msm, gnd]-pi[rtd, msm, gnd])*step(pi[rtd, msm, gnd]-pi[rnl, msm, gnd])		# Simplex constraints onto non-STI clinic attendees MSM prevalence
		}
	
	smp_rho[ams, msm, 1] ~ dbern(cns_rho[ams, msm, 1])		# Introducing simplex constraints onto all MSM subgroup composition
	cns_rho[ams, msm, 1] <- step(rho[ams, msm, 1]-rho[rtd, msm, 1])*step(rho[rtd, msm, 1]-rho[rnl, msm, 1])		# Simplex constraints onto all MSM subgroup composition
	#
	}
